# Supplementary material for: Interpretation of Fiber Supplementation on Offspring Testicular Development in a Pregnant Sow Model from a Proteomics Perspective
Source: Int J Mol Sci. 2019 Sep 13;20(18):4549. doi: 10.3390/ijms20184549 (PMC6770271; doi:10.3390/ijms20184549)
Supplement: Supplementary file 1 [file ijms-20-04549-s001.zip]

Archive with 3 entries (3 files):
- Table S1. Differentially expressed statistics.xlsx
- Table S2. Go enrichment.xlsx
- Table S3. KEGG_pathway_enrichment.xlsx
