# Supplementary material for: Interpretation of Fiber Supplementation on Offspring Testicular Development in a Pregnant Sow Model from a Proteomics Perspective
Source: Int J Mol Sci. 2019 Sep 13;20(18):4549. doi: 10.3390/ijms20184549 (PMC6770271; doi:10.3390/ijms20184549)
Supplement: Supplementary file 1 [file ijms-20-04549-s001.zip › Table S1. Differentially expressed statistics.xlsx]

## Sheet: Diff distribution
Compared sample name	Up-regulated	Down-regulated
High/Low	25	24

## Sheet: HighvsLow
Protein accession	Protein description	High/Low Ratio	Regulated Type	High/Low P value	Gene name	MW [kDa]	Score	Coverage [%]	Peptides	PSMs	Unique peptides	High_1	High_2	High_3	Low_1	Low_2	Low_3
F1S0N2	ATP-citrate synthase OS=Sus scrofa OX=9823 GN=ACLY	0.646	Down	0.0296	ACLY	123.71	323.31	47.7	48	112	3	0.737	0.787	0.841	0.945	1.313	1.403
K7GNN0	von Willebrand factor OS=Sus scrofa OX=9823 GN=VWF	1.449	Up	0.0496	VWF	307.94	246.96	21.1	55	75	55	1.065	1.197	1.302	0.86	0.964	0.635
Q8MJ76	Alpha-fetoprotein OS=Sus scrofa OX=9823 GN=AFP	0.74	Down	0.00266	AFP	68.624	320.33	54.6	26	74	26	0.793	0.915	0.849	1.196	1.13	1.129
I3L648	Sulfotransferase OS=Sus scrofa OX=9823 GN=SULT1C3	1.61	Up	0.0166	SULT1C3	35.992	75.508	47	15	52	14	1.368	1.067	1.235	0.758	0.634	0.888
F1RJ25	Fructose-bisphosphate aldolase OS=Sus scrofa OX=9823 GN=ALDOC	0.757	Down	0.025	ALDOC	39.376	169.56	58.5	22	44	15	0.806	1.008	0.836	1.125	1.264	1.111
A0A287AWS9	Heme oxygenase OS=Sus scrofa OX=9823 GN=HMOX1	1.432	Up	0.0239	HMOX1	30.62	5.922	40.9	10	32	2	1.115	1.211	1.217	0.776	0.708	0.99
I3LP02	Acetyl-CoA acetyltransferase 1 OS=Sus scrofa OX=9823 GN=ACAT1	1.226	Up	0.01	ACAT1	45.329	86.291	34.3	13	29	13	1.18	1.09	1.049	0.892	0.95	0.866
F1RRW5	Angiotensin-converting enzyme OS=Sus scrofa OX=9823 GN=ACE	1.273	Up	0.0286	ACE	150.31	106.58	13.1	16	20	16	1.153	1.102	1.113	0.988	0.888	0.77
F1RQQ8	"Alpha-1,4 glucan phosphorylase OS=Sus scrofa OX=9823 GN=PYGM"	1.247	Up	0.0234	PYGM	97.269	36.444	18.6	15	16	9	1.034	1.047	1.22	0.937	0.857	0.854
I3LRS5	Aldehyde dehydrogenase 1 family member A1 OS=Sus scrofa OX=9823 GN=ALDH1A1	1.493	Up	0.00682	ALDH1A1	54.841	43.188	19.2	9	12	7	1.109	1.278	1.209	0.734	0.762	0.912
F1RNZ2	60S acidic ribosomal protein P2 OS=Sus scrofa OX=9823 GN=RPLP2	1.363	Up	0.0224	RPLP2	12.095	-2	32.2	3	11	1	1.014	1.287	1.235	0.811	0.848	0.935
K7N7E5	Uncharacterized protein OS=Sus scrofa OX=9823 GN=FADS1	0.825	Down	0.015	FADS1	51.592	44.13	20.4	10	10	9	0.917	0.908	0.915	1.056	1.137	1.13
I3L9I5	Guanylate cyclase 1 soluble subunit alpha 2 OS=Sus scrofa OX=9823 GN=GUCY1A2	1.23	Up	0.0276	GUCY1A2	82.092	21.7	13.7	9	10	9	1.036	1.121	1.185	0.987	0.89	0.839
Q1W0Y2	"Cytochrome c oxidase subunit 7C, mitochondrial OS=Sus scrofa OX=9823 GN=COX7C"	0.797	Down	0.0274	COX7C	7.3466	8.9207	28.6	2	8	2	0.836	0.857	0.903	1.159	1.141	0.956
F1CNZ4	STEAP family member 4 OS=Sus scrofa OX=9823 GN=STEAP4	1.318	Up	0.0464	STEAP4	53.366	31.099	14.3	6	8	6	0.966	1.256	1.185	0.823	0.807	0.955
I3LLX8	Sulfotransferase OS=Sus scrofa OX=9823 GN=SULT1A3	0.728	Down	0.0123	SULT1A3	34.256	11.866	17.3	6	7	6	0.809	0.831	0.877	1.022	1.295	1.141
F1S0P0	Cytochrome c oxidase subunit 6C OS=Sus scrofa OX=9823 GN=COX6C	0.826	Down	0.0432	COX6C	8.602	6.7395	36	4	6	4	1.01	0.82	0.888	1.052	1.152	1.085
F1RLR8	Gamma-glutamyltransferase 5 OS=Sus scrofa OX=9823 GN=GGT5	0.802	Down	0.0158	GGT5	61.242	41.078	10.2	6	6	6	0.971	0.903	0.811	1.076	1.136	1.134
P36968	Phospholipid hydroperoxide glutathione peroxidase OS=Sus scrofa OX=9823 GN=GPX4	0.76	Down	0.0039	GPX4	22.337	20.966	28.4	5	6	5	0.937	0.846	0.825	1.114	1.118	1.201
A0A287B315	Neprilysin OS=Sus scrofa OX=9823 GN=MME	1.222	Up	0.0132	MME	74.161	13.61	8	5	6	5	1.17	1.036	1.152	0.878	0.964	0.905
A0A287ATK9	Uncharacterized protein OS=Sus scrofa OX=9823 GN=LOC100519130	1.383	Up	0.0491	LOC100519130	50.746	18.687	14.2	6	6	6	1.277	0.972	1.28	0.744	0.946	0.861
A0A286ZUF1	Ectonucleotide pyrophosphatase/phosphodiesterase 1 OS=Sus scrofa OX=9823 GN=ENPP1	1.321	Up	0.00702	ENPP1	93.543	12.702	7.3	6	6	6	1.034	1.212	1.208	0.848	0.884	0.883
F1SIL5	Uncharacterized protein OS=Sus scrofa OX=9823	1.39	Up	0.018	---	291.88	17.865	2.8	6	6	6	1.327	1.045	1.147	0.81	0.796	0.926
I3LEI2	Transmembrane protein 120A OS=Sus scrofa OX=9823 GN=TMEM120A	0.716	Down	0.021	TMEM120A	40.595	8.6218	8.5	3	5	3	0.693	0.918	0.899	1.124	1.192	1.189
B2ZI35	F11 receptor OS=Sus scrofa OX=9823 GN=F11R	1.274	Up	0.0476	F11R	32.287	20.37	17.4	5	5	5	1.281	1.091	1.027	0.831	0.987	0.85
A0A287BLE1	Sequestosome 1 OS=Sus scrofa OX=9823 GN=SQSTM1	1.216	Up	0.0184	SQSTM1	45.122	23.678	6.3	2	5	2	1.104	1.19	1.05	0.882	0.885	0.983
F1S862	Sulfiredoxin OS=Sus scrofa OX=9823 GN=SRXN1	1.476	Up	0.0094	SRXN1	13.779	12.554	30.5	4	5	4	1.248	1.211	1.059	0.867	0.695	0.821
I3LPR9	Uncharacterized protein OS=Sus scrofa OX=9823 GN=TMUB1	0.744	Down	0.00354	TMUB1	26.356	9.2374	8.9	2	4	2	0.848	0.819	0.909	1.203	1.189	1.071
F1SEI8	Tetraspanin 13 OS=Sus scrofa OX=9823 GN=TSPAN13	0.729	Down	0.00652	TSPAN13	22.28	6.9451	17.6	4	4	3	0.886	0.843	0.815	1.269	1.17	1.049
F1SK19	Kinesin family member 7 OS=Sus scrofa OX=9823 GN=KIF7	0.811	Down	0.0357	KIF7	143.95	3.3455	2.9	4	4	3	0.79	0.984	0.922	1.066	1.147	1.112
A2SW51	Monocyte differentiation antigen CD14 OS=Sus scrofa OX=9823 GN=CD14	0.811	Down	0.0329	CD14	39.77	10.977	14.7	4	4	4	0.789	0.983	0.921	1.13	1.078	1.112
A0A287A4W7	Uncharacterized protein OS=Sus scrofa OX=9823 GN=TOMM5	0.831	Down	0.0411	TOMM5	6.0352	3.4872	29.4	2	4	2	1.018	0.896	0.822	1.109	1.068	1.116
A0A287A1D6	Methyltransferase like 3 OS=Sus scrofa OX=9823 GN=METTL3	0.625	Down	0.0488	METTL3	61.767	6.1026	9	3	3	3	0.641	0.829	0.856	0.957	1.535	1.232
O62680	CD59 glycoprotein OS=Sus scrofa OX=9823 GN=CD59	1.211	Up	0.00628	CD59	13.79	17.538	14.6	2	3	2	1.171	1.106	1.075	0.941	0.952	0.875
A0A287AT89	Transmembrane protein 164 OS=Sus scrofa OX=9823 GN=TMEM164	1.275	Up	0.037	TMEM164	29.276	7.5183	13.6	3	3	3	1.122	1.262	0.992	0.944	0.862	0.842
A0A287A7G0	COX assembly mitochondrial protein OS=Sus scrofa OX=9823 GN=CMC2	1.91	Up	0.0139	CMC2	9.5089	7.1256	25.3	2	3	2	1.313	1.316	1.352	0.74	0.752	0.592
A0A287AKR8	Uncharacterized protein OS=Sus scrofa OX=9823	0.7	Down	0.0464	---	13.588	6.482	19.1	2	2	2	0.772	0.836	0.883	1.28	1.348	0.933
A0A286ZRH9	Uncharacterized protein OS=Sus scrofa OX=9823 GN=CXADR	0.827	Down	0.029	CXADR	37.141	5.4167	7.4	2	2	2	0.929	0.853	0.951	1.101	1.108	1.095
F1SSK5	Uncharacterized protein OS=Sus scrofa OX=9823 GN=ARID4A	0.828	Down	0.0164	ARID4A	144.81	2.3331	1.1	2	2	2	0.838	0.931	0.96	1.051	1.102	1.142
F2Z5U6	Cannabinoid receptor interacting protein 1 OS=Sus scrofa OX=9823 GN=CNRIP1	1.303	Up	0.00492	CNRIP1	18.664	5.6998	9.8	1	2	1	1.16	1.061	1.201	0.833	0.873	0.921
I3LRW3	Uncharacterized protein OS=Sus scrofa OX=9823 GN=TMEM189	3.641	Up	0.000165	TMEM189	31.293	4.0776	9.2	2	2	2	1.661	1.442	1.678	0.381	0.505	0.427
F1SAZ0	Sperm associated antigen 17 OS=Sus scrofa OX=9823 GN=SPAG17	0.351	Down	7.91e-05	SPAG17	240.88	1.9649	0.5	1	1	1	0.477	0.518	0.568	1.527	1.556	1.375
F1RQ02	tRNA phosphotransferase 1 OS=Sus scrofa OX=9823 GN=TRPT1	0.786	Down	0.00304	TRPT1	28.607	2.251	3.4	1	1	1	0.892	0.903	0.859	1.052	1.179	1.147
A0A287BJW2	Uncharacterized protein OS=Sus scrofa OX=9823	0.798	Down	0.00764	---	16.314	2.0029	6.5	1	1	1	0.97	0.837	0.874	1.109	1.149	1.101
I3LTJ4	Succinate dehydrogenase complex assembly factor 3 OS=Sus scrofa OX=9823 GN=SDHAF3	0.646	Down	0.00318	SDHAF3	14.83	3.2714	7.2	1	1	1	0.832	0.774	0.749	1.256	1.075	1.316
A0A287AMJ4	Selenoprotein W OS=Sus scrofa OX=9823 GN=SELENOW	0.748	Down	0.0377	SELENOW	7.0299	2.2721	18.8	1	1	1	0.746	0.87	0.953	1.241	1.008	1.187
A0A287ASJ6	Phospholipid scramblase OS=Sus scrofa OX=9823 GN=PLSCR4	1.268	Up	0.0343	PLSCR4	33.209	1.9426	3.1	1	1	1	1.158	1.037	1.197	0.834	1.006	0.836
B9TRX0	Leptin receptor gene-related protein OS=Sus scrofa OX=9823 GN=LEPROT	1.249	Up	0.0378	LEPROT	14.198	15.427	9.9	1	1	1	1.003	1.258	1.08	0.859	0.881	0.936
I3LJI9	Single-strand-selective monofunctional uracil-DNA glycosylase 1 OS=Sus scrofa OX=9823 GN=SMUG1	1.845	Up	0.02	SMUG1	29.943	5.2046	6.2	1	1	1	1.397	1.56	0.951	0.639	0.758	0.721

## Sheet: HighvsLow_Qall_protein_list
Protein accession	Protein description	High/Low Ratio	P value	Gene name	MW [kDa]	Score	Coverage [%]	Peptides	Regulated Type
F1S0N2	ATP-citrate synthase OS=Sus scrofa OX=9823 GN=ACLY	0.646	0.0296	ACLY	123.71	323.31	47.7	48	Q1	Q1(0~0.77)	13
F1SAZ0	Sperm associated antigen 17 OS=Sus scrofa OX=9823 GN=SPAG17	0.351	7.91e-05	SPAG17	240.88	1.9649	0.5	1	Q1	Q2(0.77~0.83)	11
F1SEI8	Tetraspanin 13 OS=Sus scrofa OX=9823 GN=TSPAN13	0.729	0.00652	TSPAN13	22.28	6.9451	17.6	4	Q1	Q3(1.2~1.3)	11
Q8MJ76	Alpha-fetoprotein OS=Sus scrofa OX=9823 GN=AFP	0.74	0.00266	AFP	68.624	320.33	54.6	26	Q1	Q4(>1.3)	14
A0A287A1D6	Methyltransferase like 3 OS=Sus scrofa OX=9823 GN=METTL3	0.625	0.0488	METTL3	61.767	6.1026	9	3	Q1
A0A287AKR8	Uncharacterized protein OS=Sus scrofa OX=9823	0.7	0.0464	---	13.588	6.482	19.1	2	Q1
P36968	Phospholipid hydroperoxide glutathione peroxidase OS=Sus scrofa OX=9823 GN=GPX4	0.76	0.0039	GPX4	22.337	20.966	28.4	5	Q1
A0A287AMJ4	Selenoprotein W OS=Sus scrofa OX=9823 GN=SELENOW	0.748	0.0377	SELENOW	7.0299	2.2721	18.8	1	Q1
F1RJ25	Fructose-bisphosphate aldolase OS=Sus scrofa OX=9823 GN=ALDOC	0.757	0.025	ALDOC	39.376	169.56	58.5	22	Q1
I3LTJ4	Succinate dehydrogenase complex assembly factor 3 OS=Sus scrofa OX=9823 GN=SDHAF3	0.646	0.00318	SDHAF3	14.83	3.2714	7.2	1	Q1
I3LLX8	Sulfotransferase OS=Sus scrofa OX=9823 GN=SULT1A3	0.728	0.0123	SULT1A3	34.256	11.866	17.3	6	Q1
I3LPR9	Uncharacterized protein OS=Sus scrofa OX=9823 GN=TMUB1	0.744	0.00354	TMUB1	26.356	9.2374	8.9	2	Q1
I3LEI2	Transmembrane protein 120A OS=Sus scrofa OX=9823 GN=TMEM120A	0.716	0.021	TMEM120A	40.595	8.6218	8.5	3	Q1
F1SSK5	Uncharacterized protein OS=Sus scrofa OX=9823 GN=ARID4A	0.828	0.0164	ARID4A	144.81	2.3331	1.1	2	Q2
A0A286ZRH9	Uncharacterized protein OS=Sus scrofa OX=9823 GN=CXADR	0.827	0.029	CXADR	37.141	5.4167	7.4	2	Q2
A2SW51	Monocyte differentiation antigen CD14 OS=Sus scrofa OX=9823 GN=CD14	0.811	0.0329	CD14	39.77	10.977	14.7	4	Q2
F1RLR8	Gamma-glutamyltransferase 5 OS=Sus scrofa OX=9823 GN=GGT5	0.802	0.0158	GGT5	61.242	41.078	10.2	6	Q2
A0A287BJW2	Uncharacterized protein OS=Sus scrofa OX=9823	0.798	0.00764	---	16.314	2.0029	6.5	1	Q2
K7N7E5	Uncharacterized protein OS=Sus scrofa OX=9823 GN=FADS1	0.825	0.015	FADS1	51.592	44.13	20.4	10	Q2
F1SK19	Kinesin family member 7 OS=Sus scrofa OX=9823 GN=KIF7	0.811	0.0357	KIF7	143.95	3.3455	2.9	4	Q2
Q1W0Y2	Cytochrome c oxidase subunit 7C, mitochondrial OS=Sus scrofa OX=9823 GN=COX7C	0.797	0.0274	COX7C	7.3466	8.9207	28.6	2	Q2
F1RQ02	tRNA phosphotransferase 1 OS=Sus scrofa OX=9823 GN=TRPT1	0.786	0.00304	TRPT1	28.607	2.251	3.4	1	Q2
A0A287A4W7	Uncharacterized protein OS=Sus scrofa OX=9823 GN=TOMM5	0.831	0.0411	TOMM5	6.0352	3.4872	29.4	2	Q2
F1S0P0	Cytochrome c oxidase subunit 6C OS=Sus scrofa OX=9823 GN=COX6C	0.826	0.0432	COX6C	8.602	6.7395	36	4	Q2
A0A287B315	Neprilysin OS=Sus scrofa OX=9823 GN=MME	1.222	0.0132	MME	74.161	13.61	8	5	Q3
A0A287ASJ6	Phospholipid scramblase OS=Sus scrofa OX=9823 GN=PLSCR4	1.268	0.0343	PLSCR4	33.209	1.9426	3.1	1	Q3
I3LP02	Acetyl-CoA acetyltransferase 1 OS=Sus scrofa OX=9823 GN=ACAT1	1.226	0.01	ACAT1	45.329	86.291	34.3	13	Q3
A0A287AT89	Transmembrane protein 164 OS=Sus scrofa OX=9823 GN=TMEM164	1.275	0.037	TMEM164	29.276	7.5183	13.6	3	Q3
A0A287BLE1	Sequestosome 1 OS=Sus scrofa OX=9823 GN=SQSTM1	1.216	0.0184	SQSTM1	45.122	23.678	6.3	2	Q3
F1RQQ8	Alpha-1,4 glucan phosphorylase OS=Sus scrofa OX=9823 GN=PYGM	1.247	0.0234	PYGM	97.269	36.444	18.6	15	Q3
O62680	CD59 glycoprotein OS=Sus scrofa OX=9823 GN=CD59	1.211	0.00628	CD59	13.79	17.538	14.6	2	Q3
B9TRX0	Leptin receptor gene-related protein OS=Sus scrofa OX=9823 GN=LEPROT	1.249	0.0378	LEPROT	14.198	15.427	9.9	1	Q3
I3L9I5	Guanylate cyclase 1 soluble subunit alpha 2 OS=Sus scrofa OX=9823 GN=GUCY1A2	1.23	0.0276	GUCY1A2	82.092	21.7	13.7	9	Q3
B2ZI35	F11 receptor OS=Sus scrofa OX=9823 GN=F11R	1.274	0.0476	F11R	32.287	20.37	17.4	5	Q3
F1RRW5	Angiotensin-converting enzyme OS=Sus scrofa OX=9823 GN=ACE	1.273	0.0286	ACE	150.31	106.58	13.1	16	Q3
F1S862	Sulfiredoxin OS=Sus scrofa OX=9823 GN=SRXN1	1.476	0.0094	SRXN1	13.779	12.554	30.5	4	Q4
I3L648	Sulfotransferase OS=Sus scrofa OX=9823 GN=SULT1C3	1.61	0.0166	SULT1C3	35.992	75.508	47	15	Q4
F1CNZ4	STEAP family member 4 OS=Sus scrofa OX=9823 GN=STEAP4	1.318	0.0464	STEAP4	53.366	31.099	14.3	6	Q4
K7GNN0	von Willebrand factor OS=Sus scrofa OX=9823 GN=VWF	1.449	0.0496	VWF	307.94	246.96	21.1	55	Q4
F2Z5U6	Cannabinoid receptor interacting protein 1 OS=Sus scrofa OX=9823 GN=CNRIP1	1.303	0.00492	CNRIP1	18.664	5.6998	9.8	1	Q4
F1SIL5	Uncharacterized protein OS=Sus scrofa OX=9823	1.39	0.018	---	291.88	17.865	2.8	6	Q4
A0A286ZUF1	Ectonucleotide pyrophosphatase/phosphodiesterase 1 OS=Sus scrofa OX=9823 GN=ENPP1	1.321	0.00702	ENPP1	93.543	12.702	7.3	6	Q4
F1RNZ2	60S acidic ribosomal protein P2 OS=Sus scrofa OX=9823 GN=RPLP2	1.363	0.0224	RPLP2	12.095	-2	32.2	3	Q4
I3LJI9	Single-strand-selective monofunctional uracil-DNA glycosylase 1 OS=Sus scrofa OX=9823 GN=SMUG1	1.845	0.02	SMUG1	29.943	5.2046	6.2	1	Q4
I3LRW3	Uncharacterized protein OS=Sus scrofa OX=9823 GN=TMEM189	3.641	0.000165	TMEM189	31.293	4.0776	9.2	2	Q4
I3LRS5	Aldehyde dehydrogenase 1 family member A1 OS=Sus scrofa OX=9823 GN=ALDH1A1	1.493	0.00682	ALDH1A1	54.841	43.188	19.2	9	Q4
A0A287ATK9	Uncharacterized protein OS=Sus scrofa OX=9823 GN=LOC100519130	1.383	0.0491	LOC100519130	50.746	18.687	14.2	6	Q4
A0A287AWS9	Heme oxygenase OS=Sus scrofa OX=9823 GN=HMOX1	1.432	0.0239	HMOX1	30.62	5.922	40.9	10	Q4
A0A287A7G0	COX assembly mitochondrial protein OS=Sus scrofa OX=9823 GN=CMC2	1.91	0.0139	CMC2	9.5089	7.1256	25.3	2	Q4
P42174	Glutamate dehydrogenase 1, mitochondrial (Fragments) OS=Sus scrofa OX=9823 GN=GLUD1	0.966	0.556	GLUD1	3.5128	6.5432	45.5	1
I3LHC4	Uncharacterized protein OS=Sus scrofa OX=9823	0.975	0.763	---	102.42	33.207	10.4	9
Q2TJZ7	Microsomal prostaglandin E synthase-1 OS=Sus scrofa OX=9823 GN=PTGES	0.798	0.0586	PTGES	17.338	8.8762	6.5	1
F1RK02	Lymphocyte cytosolic protein 1 OS=Sus scrofa OX=9823 GN=LCP1	1.027	0.853	LCP1	70.203	206.48	42.3	26
A5A757	Inhibitor of kappa light chain gene enhancer in B cells, kinase beta OS=Sus scrofa OX=9823 GN=IKBKB	1.054	0.397	IKBKB	86.494	3.7443	2.9	3
I3LTI2	Notchless homolog 1 OS=Sus scrofa OX=9823 GN=NLE1	0.884	0.23	NLE1	50.553	21.959	12.6	4
A0A287BRR4	Nuclear factor 1 OS=Sus scrofa OX=9823 GN=NFIB	0.971	0.781	NFIB	47.498	12.431	12.1	4
F1SDJ6	Uncharacterized protein OS=Sus scrofa OX=9823	0.999	0.975	---	116.89	17.888	7.6	8
D3K5N7	ELAV-like protein OS=Sus scrofa OX=9823 GN=ELAVL1	0.987	0.791	ELAVL1	36.134	94.192	31	8
F1S747	Ras-related protein Rab-32 OS=Sus scrofa OX=9823 GN=RAB32	1.045	0.598	RAB32	25	24.905	34.5	6
A0A287AED9	Importin 11 OS=Sus scrofa OX=9823 GN=IPO11	1.008	0.13	IPO11	105.07	26.275	10.5	9
K7GQ48	Alpha-2-macroglobulin OS=Sus scrofa OX=9823 GN=A2M	1.165	0.218	A2M	163.99	323.31	38.6	50
F1ST51	Tudor domain containing 7 OS=Sus scrofa OX=9823 GN=TDRD7			TDRD7	123.75	4.8484	2.5	3
A0A287BFF2	Uncharacterized protein OS=Sus scrofa OX=9823 GN=ACSL5			ACSL5	75.224	2.7858	1.9	1
I3L939	Glutamine-dependent NAD(+) synthetase OS=Sus scrofa OX=9823 GN=NADSYN1	1.006	0.913	NADSYN1	69.085	3.7261	3.7	2
I3LSK5	G protein subunit beta 1 OS=Sus scrofa OX=9823 GN=GNB1	1.02	0.53	GNB1	37.377	194.31	29.7	10
A0A286ZR93	Coiled-coil domain containing 146 OS=Sus scrofa OX=9823 GN=CCDC146	1.096	0.897	CCDC146	92.712	-2	1.2	1
A0A286ZJW8	PHD finger protein 5A OS=Sus scrofa OX=9823 GN=PHF5A	0.967	0.205	PHF5A	12.405	33.915	55.5	7
F1RZQ9	Uncharacterized protein OS=Sus scrofa OX=9823 GN=UQCC2	0.967	0.417	UQCC2	16.258	25.139	30.1	4
A0A287APA4	Diacylglycerol kinase OS=Sus scrofa OX=9823 GN=DGKZ			DGKZ	96.363	2.1865	1.7	1
I3LVS7	Uncharacterized protein OS=Sus scrofa OX=9823 GN=RHOA	1.031	0.462	RHOA	21.768	41.509	38.9	8
F1RTA1	ATP binding cassette subfamily C member 3 OS=Sus scrofa OX=9823 GN=ABCC3	0.962	0.763	ABCC3	167.79	62.867	13	16
I3LKR4	Sialic acid acetylesterase OS=Sus scrofa OX=9823 GN=SIAE	0.995	0.957	SIAE	53.326	11.533	4.8	2
I3L6P9	Uncharacterized protein OS=Sus scrofa OX=9823 GN=LOC100522455			LOC100522455	132.06	2.0832	21.8	25
A0A287AP76	WW domain binding protein 4 OS=Sus scrofa OX=9823 GN=WBP4	0.911	0.617	WBP4	42.023	2.8571	4	1
F1RH75	Lysine demethylase 3B OS=Sus scrofa OX=9823 GN=KDM3B	1.022	0.589	KDM3B	189.2	43.981	8.1	13
I3LGC6	Ubiquitin specific peptidase 24 OS=Sus scrofa OX=9823 GN=USP24	0.981	0.0187	USP24	293.85	55.01	6.7	17
A0A287B3E3	Single stranded DNA binding protein 2 OS=Sus scrofa OX=9823 GN=SSBP2	1.005	0.961	SSBP2	32.233	7.698	7.5	2
F1S108	CDGSH iron sulfur domain 2 OS=Sus scrofa OX=9823 GN=CISD2	0.982	0.799	CISD2	15.308	37.974	44.4	5
F1RZ19	Protein YIPF OS=Sus scrofa OX=9823 GN=YIPF6	1.351	0.421	YIPF6	26.056	9.4486	7.2	1
F1RG35	STIP1 homology and U-box containing protein 1 OS=Sus scrofa OX=9823 GN=STUB1	1.027	0.687	STUB1	32.679	39.942	37.7	10
F1RKK5	Proline rich coiled-coil 1 OS=Sus scrofa OX=9823 GN=PRRC1	1.044	0.546	PRRC1	46.442	23.689	13.2	6
I3LPI5	Peroxisomal biogenesis factor 1 OS=Sus scrofa OX=9823 GN=PEX1	0.894	0.442	PEX1	146.17	11.181	4.3	7
F1RS13	Uncharacterized protein OS=Sus scrofa OX=9823 GN=PTRH1	1.067	0.348	PTRH1	23.159	3.0486	4.7	1
A0A286ZVS0	Splicing factor 3b subunit 3 OS=Sus scrofa OX=9823 GN=SF3B3	0.995	0.873	SF3B3	135.56	182.31	23.3	22
A0A287BLN8	Cysteine protease OS=Sus scrofa OX=9823 GN=ATG4C			ATG4C	47.674	1.9196	2.2	1
A0A287BBE5	Ubiquitin specific peptidase 30 OS=Sus scrofa OX=9823 GN=USP30			USP30	54.319	2.0132	1.9	1
A0A286ZJZ4	Abraxas 1, BRCA1 A complex subunit OS=Sus scrofa OX=9823 GN=ABRAXAS1	0.92	0.239	ABRAXAS1	40.864	2.2448	2.2	1
A0A287A3G7	Zinc finger with KRAB and SCAN domains 1 OS=Sus scrofa OX=9823 GN=ZKSCAN1	0.937	0.0781	ZKSCAN1	63.233	23.906	14.8	6
F1RG31	Hydroxyacylglutathione hydrolase OS=Sus scrofa OX=9823 GN=HAGH	0.959	0.743	HAGH	28.937	68.399	44.6	9
F1RR97	Ubiquinone biosynthesis protein COQ4 homolog, mitochondrial OS=Sus scrofa OX=9823 GN=COQ4	1.159	0.0679	COQ4	29.943	7.0634	4.9	1
A0A287B9X9	Uncharacterized protein OS=Sus scrofa OX=9823	0.797	0.465	---	35.422	299.7	55.2	16
I3LLP0	Uncharacterized protein OS=Sus scrofa OX=9823 GN=KDM2A	0.898	0.663	KDM2A	130.6	3.0484	2.1	2
A0A287AUP9	N-methylpurine DNA glycosylase OS=Sus scrofa OX=9823 GN=MPG			MPG	30.21	2.1318	3.3	1
F1RU12	Uncharacterized protein OS=Sus scrofa OX=9823 GN=LACTB2	1.021	0.836	LACTB2	32.734	96.948	47.2	12
F1SHL9	Pyruvate kinase OS=Sus scrofa OX=9823 GN=PKM	1.005	0.961	PKM	57.877	323.31	63.8	31
A0A287AIJ3	Glutathione peroxidase OS=Sus scrofa OX=9823 GN=GPX3	0.983	0.871	GPX3	25.684	13.759	30.7	6
A0A287AU47	Pyridoxal dependent decarboxylase domain containing 1 OS=Sus scrofa OX=9823 GN=PDXDC1	0.817	0.532	PDXDC1	82.84	5.1606	26.7	17
F1SAR7	Uncharacterized protein OS=Sus scrofa OX=9823 GN=CLMN	0.849	0.386	CLMN	111.1	20.355	7.5	8
F1RGE8	Uncharacterized protein OS=Sus scrofa OX=9823 GN=ANKHD1	0.953	0.527	ANKHD1	269.18	65.12	5.7	13
F1RM62	Heat shock protein family B (small) member 6 OS=Sus scrofa OX=9823 GN=HSPB6	0.986	0.858	HSPB6	17.431	39.52	22.7	3
F1SLZ3	Uncharacterized protein OS=Sus scrofa OX=9823 GN=MYL6B	0.951	0.478	MYL6B	24.026	74.413	37.9	9
F1RXW5	Transmembrane protein 177 OS=Sus scrofa OX=9823 GN=TMEM177	1.044	0.875	TMEM177	33.809	4.0966	3.5	1
Q07717	Beta-2-microglobulin OS=Sus scrofa OX=9823 GN=B2M	0.708	0.282	B2M	13.362	32.514	16.9	2
A0A286ZPC3	Uncharacterized protein OS=Sus scrofa OX=9823 GN=NCF2	0.985	0.885	NCF2	49.074	14.752	15.2	6
I3L6G9	Uncharacterized protein OS=Sus scrofa OX=9823			---	68.755	3.588	3.9	2
A0A286ZXA2	Small nuclear ribonucleoprotein U4/U6.U5 subunit 27 OS=Sus scrofa OX=9823 GN=SNRNP27	0.882	0.209	SNRNP27	18.596	3.5197	7.2	1
A0A287BR18	Large 60S subunit nuclear export GTPase 1 OS=Sus scrofa OX=9823 GN=LSG1	1.041	0.724	LSG1	72.653	12.474	6.7	4
A0A287B0L1	Sphingosine-1-phosphate phosphatase 1 OS=Sus scrofa OX=9823 GN=SGPP1	1.011	0.918	SGPP1	45.632	11.619	7.5	3
A0A287AII3	TSC22 domain family member 1 OS=Sus scrofa OX=9823 GN=TSC22D1			TSC22D1	15.68	10.358	30.6	4
A0A287BQ54	Regulator of microtubule dynamics 2 OS=Sus scrofa OX=9823 GN=RMDN2	0.953	0.0574	RMDN2	46.386	8.9287	11.9	5
A0A287A7Q7	Uncharacterized protein OS=Sus scrofa OX=9823 GN=EIF5	1.003	0.949	EIF5	49.049	100.44	23.3	9
A0A286ZXL4	Interleukin-18 OS=Sus scrofa OX=9823 GN=IL18	0.979	0.899	IL18	19.556	17.454	15.8	2
F1S9T0	DnaJ heat shock protein family (Hsp40) member B4 OS=Sus scrofa OX=9823 GN=DNAJB4	1.067	0.253	DNAJB4	37.865	29.129	20.8	6
P00336	L-lactate dehydrogenase B chain OS=Sus scrofa OX=9823 GN=LDHB	0.951	0.356	LDHB	36.612	128.34	34.4	10
F1RJU7	Shroom family member 1 OS=Sus scrofa OX=9823 GN=SHROOM1			SHROOM1	93.036	3.007	2.3	2
A0A287AVR3	Uncharacterized protein OS=Sus scrofa OX=9823 GN=NFKB1	0.96	0.34	NFKB1	98.17	28.112	9.3	8
A0A287A5T1	Abhydrolase domain containing 14B OS=Sus scrofa OX=9823 GN=ABHD14B	0.971	0.95	ABHD14B	22.531	16.279	17.7	3
F1SN88	DNA polymerase epsilon 3, accessory subunit OS=Sus scrofa OX=9823 GN=POLE3	0.992	0.864	POLE3	16.859	3.799	7.5	1
F1RF38	Katanin p80 WD40 repeat-containing subunit B1 OS=Sus scrofa OX=9823 GN=KATNB1	0.985	0.23	KATNB1	68.215	3.6738	2.9	2
A0A287ANC9	Polyamine oxidase OS=Sus scrofa OX=9823 GN=PAOX	1.025	0.999	PAOX	50.124	8.9182	8.4	3
A0A287AGY9	Transducin beta like 3 OS=Sus scrofa OX=9823 GN=TBL3	0.972	0.602	TBL3	78.252	9.9046	5.9	4
A0A287B421	Fatty-acid amide hydrolase 1 OS=Sus scrofa OX=9823 GN=FAAH	0.975	0.812	FAAH	52.52	13.602	9.9	4
F1SB53	Uncharacterized protein OS=Sus scrofa OX=9823 GN=PSMC2	0.985	0.258	PSMC2	48.633	206.1	60.5	26
A0A287B238	NIF3-like protein 1 OS=Sus scrofa OX=9823 GN=NIF3L1	1.002	0.97	NIF3L1	39.038	11.96	15.2	6
F1S3F3	Iron-sulfur cluster assembly 2 OS=Sus scrofa OX=9823 GN=ISCA2	0.878	0.372	ISCA2	18.256	58.63	36.9	5
F1RRF2	STT3B, catalytic subunit of the oligosaccharyltransferase complex OS=Sus scrofa OX=9823 GN=STT3B	0.944	0.39	STT3B	93.499	52.739	17.2	15
F1S2E3	Peptidyl-prolyl cis-trans isomerase OS=Sus scrofa OX=9823 GN=PPIF	0.875	0.241	PPIF	22.022	15.527	42.5	10
A7LKB1	Sirtuin 1 OS=Sus scrofa OX=9823 GN=SIRT1	0.971	0.466	SIRT1	80.926	2.7365	1.9	2
I3LCK9	Cleavage and polyadenylation specific factor 4 OS=Sus scrofa OX=9823 GN=CPSF4	1.07	0.585	CPSF4	27.517	7.9324	13.5	2
Q864V5	FUN14 domain-containing protein 2 OS=Sus scrofa OX=9823 GN=FUNDC2	1.024	0.733	FUNDC2	20.571	18.482	16.4	4
F1RFL9	V-type proton ATPase subunit a OS=Sus scrofa OX=9823 GN=ATP6V0A2	0.873	0.0792	ATP6V0A2	97.993	9.0352	6.3	6
A0A287B1J4	Spectrin alpha, non-erythrocytic 1 OS=Sus scrofa OX=9823 GN=SPTAN1	1.008	0.842	SPTAN1	271.47	323.31	51.2	120
F1SJP6	NADH dehydrogenase [ubiquinone] 1 alpha subcomplex subunit 6 OS=Sus scrofa OX=9823 GN=NDUFA6	1.096	0.626	NDUFA6	14.926	8.1158	25.8	4
A0A287BJE6	Receptor expression-enhancing protein OS=Sus scrofa OX=9823 GN=REEP1			REEP1	18.876	3.4328	6.9	1
A0A287AKZ7	Uncharacterized protein OS=Sus scrofa OX=9823	1.655	0.289	---	13.301	4.6769	12.8	1
F1S5K6	S1 RNA binding domain 1 OS=Sus scrofa OX=9823 GN=SRBD1	1.031	0.503	SRBD1	107.32	20.814	7.8	8
A0A287AY91	VPS33B interacting protein, apical-basolateral polarity regulator, spe-39 homolog OS=Sus scrofa OX=9823 GN=VIPAS39	0.963	0.542	VIPAS39	51.597	24.129	17.8	8
A0A287B929	60S ribosomal protein L13a OS=Sus scrofa OX=9823 GN=RPL13A	0.983	0.638	RPL13A	23.709	58.252	35.3	8
Q9GJT2	S-formylglutathione hydrolase OS=Sus scrofa OX=9823 GN=ESD	1.317	0.196	ESD	31.481	29.651	27	7
F1SN94	WD repeat domain 70 OS=Sus scrofa OX=9823 GN=WDR70	0.964	0.528	WDR70	65.467	17.867	10.5	5
F1S7J6	Scaffold attachment factor B OS=Sus scrofa OX=9823 GN=SAFB	0.993	0.881	SAFB	110.14	192.81	24.4	25
A0A287BQB5	Trafficking protein particle complex 11 OS=Sus scrofa OX=9823 GN=TRAPPC11	1.082	0.286	TRAPPC11	121.97	14.167	5.3	6
F1RGC4	Uncharacterized protein OS=Sus scrofa OX=9823 GN=IFITM1			IFITM1	13.644	3.3446	20.2	1
F1SR76	Uncharacterized protein OS=Sus scrofa OX=9823 GN=DNPEP	0.845	0.303	DNPEP	51.882	36.861	24	10
I3LFQ5	6-phosphofructokinase OS=Sus scrofa OX=9823 GN=PFKL	0.835	0.251	PFKL	80.26	123.07	28.2	18
A0A286ZTH8	O-acyltransferase OS=Sus scrofa OX=9823 GN=SOAT1	1.139	0.507	SOAT1	60.328	41.24	9.7	4
I3LK34	Acyl-CoA dehydrogenase family member 10 OS=Sus scrofa OX=9823 GN=ACAD10	0.966	0.569	ACAD10	113.07	66.677	21.5	21
A0A287B0P0	Phenylalanyl-tRNA synthetase 2, mitochondrial OS=Sus scrofa OX=9823 GN=FARS2	1.172	0.133	FARS2	35.158	5.7847	15.6	4
A0A287BH96	Rho GTPase activating protein 45 OS=Sus scrofa OX=9823 GN=ARHGAP45	1.113	0.334	ARHGAP45	127.77	14.466	4.7	5
A0A287ARR1	Ferritin OS=Sus scrofa OX=9823 GN=FTH1	0.88	0.656	FTH1	21.185	153.65	69.6	11
F6Q4F9	Uncharacterized protein OS=Sus scrofa OX=9823 GN=CDC37	0.973	0.0279	CDC37	39.752	109.16	34.6	10
F1RHH2	Diphthamide biosynthesis 1 OS=Sus scrofa OX=9823 GN=DPH1	0.986	0.842	DPH1	48.508	6.9895	6.3	3
B5APU3	Actin-related protein 2-like protein OS=Sus scrofa OX=9823 GN=ACTR2	1.016	0.681	ACTR2	44.76	114.26	31.7	12
F1S9H9	Low molecular weight phosphotyrosine protein phosphatase OS=Sus scrofa OX=9823 GN=ACP1	1.068	0.0376	ACP1	18.112	30.608	32.3	4
D0V557	Mitochondrial translocase of outer membrane protein OS=Sus scrofa OX=9823 GN=TOMM40	0.89	0.331	TOMM40	37.758	41.563	21.3	5
F1RKV6	SUZ12 polycomb repressive complex 2 subunit OS=Sus scrofa OX=9823 GN=SUZ12	1.059	0.38	SUZ12	76.625	4.8927	3.3	2
I3LKU2	TATA-box binding protein associated factor 12 OS=Sus scrofa OX=9823 GN=TAF12			TAF12	17.984	1.8476	5	1
A0A287B478	Neutral alpha-glucosidase AB OS=Sus scrofa OX=9823 GN=GANAB	0.93	0.611	GANAB	109.21	6.8508	29.5	26
A0A287BEA0	Disintegrin and metalloproteinase domain-containing protein 17 OS=Sus scrofa OX=9823 GN=ADAM17	1.03	0.596	ADAM17	79.066	16.562	11.3	8
F1SCY1	Uncharacterized protein OS=Sus scrofa OX=9823 GN=IFIT1	0.739	0.434	IFIT1	55.238	50.997	17.6	8
F1SG39	Uncharacterized protein OS=Sus scrofa OX=9823 GN=KANSL2	0.946	0.457	KANSL2	54.897	2.1988	2.4	1
K7GNP5	Secreted frizzled related protein 1 OS=Sus scrofa OX=9823 GN=SFRP1			SFRP1	34.786	6.2192	11	3
F1S179	Thiosulfate sulfurtransferase like domain containing 1 OS=Sus scrofa OX=9823 GN=TSTD1	1.078	0.434	TSTD1	14.953	23.048	37.2	5
I3L8H8	DENN domain containing 5B OS=Sus scrofa OX=9823 GN=DENND5B			DENND5B	127.95	3.6993	2.1	3
A0A075B7I5	Uncharacterized protein OS=Sus scrofa OX=9823	0.815	0.471	---	11.866	5.1892	17.7	2
F1RJX8	Coatomer subunit alpha OS=Sus scrofa OX=9823 GN=COPA	1.006	0.874	COPA	138.44	271.56	37.3	44
F1RUX1	Coronin OS=Sus scrofa OX=9823 GN=CORO1B	1.033	0.63	CORO1B	54.181	101.31	30.7	14
B8XTR3	1-acylglycerol-3-phosphate O-acyltransferase 5 OS=Sus scrofa OX=9823 GN=AGPAT5			AGPAT5	41.923	1.9063	2.7	1
F1SD35	Phosphatidylinositol glycan anchor biosynthesis class T OS=Sus scrofa OX=9823 GN=PIGT	0.881	0.0609	PIGT	68.847	26.894	14.1	9
Q06AU2	Ras-related protein Rap-2a OS=Sus scrofa OX=9823 GN=RAP2A	0.999	0.965	RAP2A	20.504	12.779	20.2	4
F1SRV4	Glutathione S-transferase kappa OS=Sus scrofa OX=9823 GN=GSTK1	0.924	0.56	GSTK1	25.496	70.102	46.9	10
A0A287AWF8	Uncharacterized protein OS=Sus scrofa OX=9823	0.98	0.704	---	13.286	3.919	8.8	1
F1RXP8	Exocyst complex component 2 OS=Sus scrofa OX=9823 GN=EXOC2	1.017	0.613	EXOC2	102.98	55.645	15.8	14
A0A287AXJ0	Uncharacterized protein OS=Sus scrofa OX=9823			---	108.73	3.4621	1.1	1
A0A287BPE4	TNFRSF1A associated via death domain OS=Sus scrofa OX=9823 GN=TRADD	0.937	0.384	TRADD	33.555	46.573	25.3	6
A0A287BQV4	Uncharacterized protein OS=Sus scrofa OX=9823 GN=BOLA3			BOLA3	12.26	3.2529	18.2	2
F1RFG9	Activating signal cointegrator 1 complex subunit 2 OS=Sus scrofa OX=9823 GN=ASCC2			ASCC2	78.322	3.9969	2	1
A0A287BTI4	Golgin A3 OS=Sus scrofa OX=9823 GN=GOLGA3	1.1	0.337	GOLGA3	158.26	27.077	6.7	9
A0A287BDP1	Jagunal homolog 1 OS=Sus scrofa OX=9823 GN=JAGN1	1.004	0.944	JAGN1	16.736	10.466	8.1	1
F1RVT6	Nerve growth factor receptor OS=Sus scrofa OX=9823 GN=NGFR	1.213	0.724	NGFR	45.64	17.425	9.3	3
F1SJ71	Tyrosine-protein phosphatase OS=Sus scrofa OX=9823 GN=PTPN9	1.023	0.625	PTPN9	68.201	15.636	8.8	6
F1SA79	Mitogen-activated protein kinase kinase 7 OS=Sus scrofa OX=9823 GN=MAP2K7			MAP2K7	47.552	4.4614	4.5	2
I3LL97	Cysteine and glycine rich protein 1 OS=Sus scrofa OX=9823 GN=CSRP1	0.983	0.973	CSRP1	20.644	91.305	47.2	9
M3V815	Heterogeneous nuclear ribonucleoprotein R OS=Sus scrofa OX=9823 GN=HNRNPR	0.981	0.65	HNRNPR	70.929	107.63	33.5	22
F1SG41	Aldehyde dehydrogenase 1 family member L2 OS=Sus scrofa OX=9823 GN=ALDH1L2	1.02	0.842	ALDH1L2	86.689	32.447	19	17
A0A286ZUD5	SNARE-associated protein Snapin OS=Sus scrofa OX=9823 GN=SNAPIN			SNAPIN	14.86	4.1994	17.6	2
A0A287BCX9	Transmembrane p24 trafficking protein 1 OS=Sus scrofa OX=9823 GN=TMED1	1.088	0.246	TMED1	25.262	16.492	16.3	3
K7GQ26	Hexokinase 3 OS=Sus scrofa OX=9823 GN=HK3	1.062	0.837	HK3	81.791	6.3001	4.8	3
F1SUZ4	Uncharacterized protein OS=Sus scrofa OX=9823 GN=STIM1	0.972	0.744	STIM1	77.124	105.16	21.8	11
Q9TV69	Trans-1,2-dihydrobenzene-1,2-diol dehydrogenase OS=Sus scrofa OX=9823 GN=DHDH	0.907	0.483	DHDH	36.527	74.408	34.9	11
I3LGG8	Synoviolin 1 OS=Sus scrofa OX=9823 GN=SYVN1	0.944	0.695	SYVN1	67.145	9.7386	6.9	5
F1SPT0	Uncharacterized protein OS=Sus scrofa OX=9823 GN=USP4	0.977	0.674	USP4	101.58	48.311	15.5	13
A0A287B900	VPS26, retromer complex component A OS=Sus scrofa OX=9823 GN=VPS26A	1.017	0.778	VPS26A	35.428	44.534	39.4	11
Q2EHH7	Serine/threonine-protein phosphatase OS=Sus scrofa OX=9823 GN=PPP1CC	0.959	0.822	PPP1CC	36.983	18.198	37.2	10
A0A287BEC8	Neogenin 1 OS=Sus scrofa OX=9823 GN=NEO1	1.123	0.386	NEO1	154.37	3.0178	1.5	2
A0A287ARC0	Mitochondrial ribosomal protein S14 OS=Sus scrofa OX=9823 GN=MRPS14			MRPS14	13.415	11.417	21.2	2
I3LBI4	Histone deacetylase OS=Sus scrofa OX=9823 GN=HDAC7	1.03	0.319	HDAC7	98.186	11.162	4.8	4
A0A286ZPY2	Uncharacterized protein OS=Sus scrofa OX=9823 GN=LOC780435			LOC780435	28.739	2.7571	31.7	9
I3LN62	Uncharacterized protein OS=Sus scrofa OX=9823 GN=VAMP7	1.019	0.725	VAMP7	24.935	14.291	15.9	4
I3LH19	Mitochondrial E3 ubiquitin protein ligase 1 OS=Sus scrofa OX=9823 GN=MUL1	0.982	0.804	MUL1	34.351	7.7592	9.5	3
A0A287A7N7	rRNA adenine N(6)-methyltransferase OS=Sus scrofa OX=9823 GN=DIMT1			DIMT1	35.367	4.6819	10.9	3
A0A288CG58	Uncharacterized protein OS=Sus scrofa OX=9823 GN=SERPINE2	0.918	0.431	SERPINE2	37.439	4.5926	8.9	3
A0A286ZYM6	ATP synthase, H+ transporting, mitochondrial Fo complex subunit B1 OS=Sus scrofa OX=9823 GN=ATP5F1	0.993	0.987	ATP5F1	28.626	55.179	33.6	10
A0A286ZJ63	GRIP1 associated protein 1 OS=Sus scrofa OX=9823 GN=GRIPAP1	0.97	0.395	GRIPAP1	91.469	27.461	9	7
A0A287BPZ9	Oxidoreductase like domain containing 1 OS=Sus scrofa OX=9823 GN=OXLD1	1.039	0.616	OXLD1	16.475	9.5904	9.9	1
A0A287BLS6	Uncharacterized protein OS=Sus scrofa OX=9823 GN=AKAP1			AKAP1	92.677	2.9322	1.4	1
A0A287BJB9	Uncharacterized protein OS=Sus scrofa OX=9823 GN=MFF	1.01	0.788	MFF	25.006	20.688	15.7	4
A0A287A1C8	Cingulin like 1 OS=Sus scrofa OX=9823 GN=CGNL1	0.938	0.326	CGNL1	141.32	6.1576	3.4	4
F1SGH5	Uncharacterized protein OS=Sus scrofa OX=9823 GN=PDHB	1.098	0.415	PDHB	39.272	76.205	33.9	11
F1SJ21	Cytochrome b561 family member D2 OS=Sus scrofa OX=9823 GN=CYB561D2	0.998	0.97	CYB561D2	24.125	3.3853	4.1	1
A0A287BR33	Integrator complex subunit 8 OS=Sus scrofa OX=9823 GN=INTS8			INTS8	106.99	8.6458	2.6	2
A0A286ZKC4	Uncharacterized protein OS=Sus scrofa OX=9823 GN=CCDC91	1.09	0.0636	CCDC91	50.191	35.457	15.8	9
A0A287B7U9	N-acetylgalactosamine-6-sulfatase OS=Sus scrofa OX=9823 GN=GALNS	0.942	0.877	GALNS	53.754	10.336	8.1	4
A0A287BMP0	Uncharacterized protein OS=Sus scrofa OX=9823 GN=MRPS15	0.993	0.975	MRPS15	27.356	9.1055	17.2	4
F1RL06	Uncharacterized protein OS=Sus scrofa OX=9823 GN=LOC100523213	1.007	0.855	LOC100523213	22.712	1.8059	3.8	1
F1RUJ0	Adenylyl cyclase-associated protein OS=Sus scrofa OX=9823 GN=CAP2			CAP2	53.732	15.937	9.5	4
F1RSN3	5-oxoprolinase (ATP-hydrolysing) OS=Sus scrofa OX=9823 GN=OPLAH	1.123	0.0851	OPLAH	136.29	104.07	18.2	20
A0A287AP80	HECT and RLD domain containing E3 ubiquitin protein ligase 4 OS=Sus scrofa OX=9823 GN=HERC4	0.981	0.836	HERC4	112.1	99.932	18.9	17
F1S6R7	Polypyrimidine tract-binding protein 1 OS=Sus scrofa OX=9823 GN=PTBP1	1.029	0.431	PTBP1	56.601	152.63	23	9
Q8SQC1	Scavenger receptor class B member 1 OS=Sus scrofa OX=9823 GN=SCARB1	1.004	0.913	SCARB1	57.513	47.339	14.3	8
F1SSE9	Polypeptide N-acetylgalactosaminyltransferase OS=Sus scrofa OX=9823 GN=GALNT12	1.039	0.519	GALNT12	67.234	4.274	3.4	2
Q29101	Gap junction alpha-1 protein OS=Sus scrofa OX=9823 GN=GJA1	0.871	0.37	GJA1	43.049	41.666	17.3	6
A0A287AIW1	C2 calcium dependent domain containing 5 OS=Sus scrofa OX=9823 GN=C2CD5	0.94	0.233	C2CD5	95.822	12.781	5.7	5
A2RQD8	Alpha v integrin subunit variant OS=Sus scrofa OX=9823 GN=ITGAV	0.984	0.812	ITGAV	115.8	52.734	14.8	15
I3LSQ0	Calcium binding and coiled-coil domain 1 OS=Sus scrofa OX=9823 GN=CALCOCO1	1.009	0.85	CALCOCO1	76.96	15.683	5.9	3
A0A287BRI4	Uncharacterized protein OS=Sus scrofa OX=9823	1.082	0.55	---	15.949	2.6516	20.1	3
B5APU6	Actin-related protein 2/3 complex subunit OS=Sus scrofa OX=9823 GN=ARPC1B	1.011	0.958	ARPC1B	40.974	75.964	27.2	10
F2Z543	Prohibitin OS=Sus scrofa OX=9823 GN=PHB	0.942	0.658	PHB	29.804	109.7	49.3	13
B1NI70	Adenylate kinase 4, mitochondrial OS=Sus scrofa OX=9823 GN=AK3L1	1.02	0.727	AK3L1	25.291	32.056	36.8	9
F1RFN3	Uncharacterized protein OS=Sus scrofa OX=9823 GN=NCOR2	0.928	0.321	NCOR2	269.34	23.396	5.1	12
F1S0C9	Uncharacterized protein OS=Sus scrofa OX=9823 GN=UBE2J1	0.93	0.13	UBE2J1	30.927	51.176	13.3	4
A0A286ZRV7	Uncharacterized protein OS=Sus scrofa OX=9823 GN=PID1	1.011	0.966	PID1	23.097	5.6554	6.9	1
A0A287BPS0	SET domain containing 2 OS=Sus scrofa OX=9823 GN=SETD2	0.982	0.82	SETD2	240.71	5.2781	1	2
K7GQD4	Protein S100 OS=Sus scrofa OX=9823	0.934	0.388	---	11.778	25.821	24.3	3
A0A287ABD9	Uncharacterized protein OS=Sus scrofa OX=9823 GN=TMEM63A			TMEM63A	85.217	2.2816	1.1	1
F2Z5H2	ATPase family, AAA domain containing 1 OS=Sus scrofa OX=9823 GN=ATAD1	0.912	0.274	ATAD1	40.744	26.367	20.2	8
A0A287A2N4	Sterile alpha motif domain containing 1 OS=Sus scrofa OX=9823 GN=SAMD1			SAMD1	45.846	1.7728	3.5	2
F1S3I3	Eukaryotic translation initiation factor 3 subunit G OS=Sus scrofa OX=9823 GN=EIF3G	0.939	0.169	EIF3G	35.611	32.168	22.5	8
A0A287AJD3	Uncharacterized protein OS=Sus scrofa OX=9823 GN=YBX1	0.983	0.719	YBX1	30.436	209.52	39.8	7
A0A287AHI6	Uncharacterized protein OS=Sus scrofa OX=9823 GN=TRAPPC10	1.076	0.0817	TRAPPC10	140.06	14.579	6.2	6
I3LUR0	WD repeat domain 59 OS=Sus scrofa OX=9823 GN=WDR59	1.031	0.261	WDR59	101.9	4.0553	2	2
I3LI00	GRB10 interacting GYF protein 2 OS=Sus scrofa OX=9823 GN=GIGYF2	1.017	0.712	GIGYF2	148.48	39.992	8.2	10
Q2XQA0	Amyloid protein variant 1 OS=Sus scrofa OX=9823 GN=APP			APP	78.614	5.7899	3.9	3
A0A286ZJT7	Glycoprotein-N-acetylgalactosamine 3-beta-galactosyltransferase 1 OS=Sus scrofa OX=9823 GN=C1GALT1	1.039	0.637	C1GALT1	42.682	3.6017	3	1
A0A287BK64	DCN1-like protein OS=Sus scrofa OX=9823 GN=DCUN1D4			DCUN1D4	29.836	4.8142	9	2
Q29594	Creatine kinase B-type OS=Sus scrofa OX=9823 GN=CKB	0.925	0.66	CKB	42.657	116	38.1	11
A0A287BB44	Multimerin 2 OS=Sus scrofa OX=9823 GN=MMRN2	1.091	0.369	MMRN2	102.82	38.34	10.2	8
F1RG67	CD2 cytoplasmic tail binding protein 2 OS=Sus scrofa OX=9823 GN=CD2BP2	1.124	0.059	CD2BP2	37.424	10.545	11.2	3
A0A287A6K2	Epiplakin 1 OS=Sus scrofa OX=9823 GN=EPPK1	0.951	0.793	EPPK1	484.16	8.6932	6.5	9
I3LR20	Uncharacterized protein OS=Sus scrofa OX=9823 GN=DDX46	0.921	0.333	DDX46	117.41	107.89	30	32
F1SUQ5	Ubiquitin protein ligase E3 component n-recognin 4 OS=Sus scrofa OX=9823 GN=UBR4	1.041	0.151	UBR4	572.77	227.07	11.7	56
F1SHQ6	Peroxisomal biogenesis factor 26 OS=Sus scrofa OX=9823 GN=PEX26	1.159	0.225	PEX26	33.205	2.4227	3.7	1
I3LS97	Pseudouridine 5'-phosphatase OS=Sus scrofa OX=9823 GN=PUDP	1.015	0.491	PUDP	25.404	27.525	32.9	6
F1SSV5	NADH:ubiquinone oxidoreductase complex assembly factor 1 OS=Sus scrofa OX=9823 GN=NDUFAF1	1.058	0.566	NDUFAF1	37.974	6.2901	6.3	2
F1SQI6	Uncharacterized protein OS=Sus scrofa OX=9823	1.026	0.808	---	65.803	25.151	20.4	12
I3LEM1	Vascular endothelial zinc finger 1 OS=Sus scrofa OX=9823 GN=VEZF1	0.997	0.982	VEZF1	55.477	1.8092	4.9	4
F1S1H3	DEAH-box helicase 8 OS=Sus scrofa OX=9823 GN=DHX8	1.084	0.346	DHX8	137.81	6.4753	3.8	5
F1RUM0	Inter-alpha-trypsin inhibitor heavy chain family member 5 OS=Sus scrofa OX=9823 GN=ITIH5	1.033	0.723	ITIH5	103.87	26.613	9.3	9
A0A286ZQ01	Phosphofurin acidic cluster sorting protein 2 OS=Sus scrofa OX=9823 GN=PACS2	1.08	0.759	PACS2	92.206	8.2223	3	2
A0A287AXV0	G kinase anchoring protein 1 OS=Sus scrofa OX=9823 GN=GKAP1			GKAP1	36.218	2.7307	5.1	2
F1RYV2	Uncharacterized protein OS=Sus scrofa OX=9823 GN=RCHY1	1.035	0.44	RCHY1	28.333	5.8312	6.9	2
I3LTW9	Uncharacterized protein OS=Sus scrofa OX=9823	1.052	0.602	---	505.88	6.5741	0.7	4
F2Z5K5	Tubulin beta chain OS=Sus scrofa OX=9823 GN=TUBB4A			TUBB4A	49.571	2.9682	46.3	14
F1RT27	Osteopetrosis associated transmembrane protein 1 OS=Sus scrofa OX=9823 GN=OSTM1	0.829	0.119	OSTM1	37.535	6.8278	7.2	2
F1SJT9	ZPR1 zinc finger OS=Sus scrofa OX=9823 GN=ZPR1	1.025	0.476	ZPR1	50.628	38.314	22.4	9
F1SDY0	Hook microtubule tethering protein 2 OS=Sus scrofa OX=9823 GN=HOOK2	0.958	0.563	HOOK2	76.417	5.1433	3.8	3
A0A287AJT7	Uncharacterized protein OS=Sus scrofa OX=9823 GN=RPL28	0.963	0.623	RPL28	15.73	23.894	39.4	7
F1SA44	Uncharacterized protein OS=Sus scrofa OX=9823 GN=GPHN	0.971	0.246	GPHN	79.748	118.4	16.7	10
I3LVN1	NOP53 ribosome biogenesis factor OS=Sus scrofa OX=9823 GN=NOP53	1.076	0.68	NOP53	52.982	2.207	1.9	1
I3LE14	Uncharacterized protein OS=Sus scrofa OX=9823 GN=CCDC58	0.96	0.693	CCDC58	16.722	5.4875	13.2	2
A0A287A853	G protein subunit alpha 13 OS=Sus scrofa OX=9823 GN=GNA13	0.983	0.72	GNA13	44.028	47.497	35.8	12
Q9TUQ3	Complement component C7 OS=Sus scrofa OX=9823 GN=C7	1.005	0.949	C7	93.061	1.8092	17.4	13
F1RMY6	TSC22 domain family member 4 OS=Sus scrofa OX=9823 GN=TSC22D4	0.977	0.722	TSC22D4	40.375	17.743	21	7
F1RME0	Uncharacterized protein OS=Sus scrofa OX=9823 GN=SLC25A15	0.931	0.472	SLC25A15	29.064	3.9824	3.7	1
F1SKI4	Glutamine rich 1 OS=Sus scrofa OX=9823 GN=QRICH1	1.101	0.162	QRICH1	87.069	19.614	7.6	5
A0A286ZMD8	Cullin 4B OS=Sus scrofa OX=9823 GN=CUL4B	1.037	0.383	CUL4B	90.39	127.47	33.8	30
F1RF11	Matrix metallopeptidase 2 OS=Sus scrofa OX=9823 GN=MMP2	1.003	0.949	MMP2	65.621	16.759	11.6	7
A0A287BH14	Elastin microfibril interfacer 1 OS=Sus scrofa OX=9823 GN=EMILIN1	1.008	0.882	EMILIN1	90.592	105.96	20.2	16
I3L632	Family with sequence similarity 118 member B OS=Sus scrofa OX=9823 GN=FAM118B	1.047	0.822	FAM118B	39.504	8.7855	8.9	3
A0A287A6M5	Rab interacting lysosomal protein like 1 OS=Sus scrofa OX=9823 GN=RILPL1	0.929	0.22	RILPL1	47.025	27.545	22.1	8
I3LQ47	ATP-dependent RNA helicase DHX29 OS=Sus scrofa OX=9823 GN=DHX29	1.004	0.847	DHX29	154.85	45.082	13.8	19
Q3S3F7	Sulfotransferase OS=Sus scrofa OX=9823 GN=SULT2A1	0.942	0.669	SULT2A1	33.532	84.643	43.9	11
K7GP63	Ribosomal protein L39 OS=Sus scrofa OX=9823 GN=RPL39			RPL39	6.4066	3.2228	19.6	2
A0A287B674	Chromosome 1 open reading frame 122 OS=Sus scrofa OX=9823 GN=C1orf122	1.053	0.604	C1orf122	11.477	2.951	20	2
I3L973	Parvin alpha OS=Sus scrofa OX=9823 GN=PARVA	1.058	0.341	PARVA	39.563	142.27	18.3	5
Q8HXL4	Cytoskeleton-associated protein 1 OS=Sus scrofa OX=9823 GN=CKAP1	1.038	0.131	CKAP1	27.517	45.082	34.8	9
F1SMN6	V-type proton ATPase subunit F OS=Sus scrofa OX=9823 GN=ATP6V1F	0.996	0.914	ATP6V1F	13.384	18.824	47.9	6
P50828	Hemopexin OS=Sus scrofa OX=9823 GN=HPX	1.029	0.802	HPX	51.305	83.67	25.9	10
F1SVA6	Small nuclear ribonucleoprotein U5 subunit 40 OS=Sus scrofa OX=9823 GN=SNRNP40	0.937	0.0368	SNRNP40	39.351	81.837	36.3	12
A0A287AIS0	Uncharacterized protein OS=Sus scrofa OX=9823 GN=FIP1L1	0.959	0.556	FIP1L1	61.856	18.039	9.9	4
A0A287BE52	Uncharacterized protein OS=Sus scrofa OX=9823 GN=PSIP1	1.016	0.866	PSIP1	26.25	29.85	24.9	7
F2Z5J5	Enhancer of rudimentary homolog OS=Sus scrofa OX=9823 GN=ERH	1.036	0.648	ERH	12.259	58.923	44.2	4
Q70KH2	Glucosylceramidase OS=Sus scrofa OX=9823 GN=GBA	1.031	0.472	GBA	59.874	19.718	7.8	5
A0A286ZPK3	RNA polymerase III subunit E OS=Sus scrofa OX=9823 GN=POLR3E	1.006	0.883	POLR3E	86.592	4.1354	3.6	2
F1SVB3	Uncharacterized protein OS=Sus scrofa OX=9823	1.145	0.266	---	20.286	7.2059	16.8	3
F1SIX7	Twinfilin actin binding protein 2 OS=Sus scrofa OX=9823 GN=TWF2	1.002	0.963	TWF2	39.599	63.598	29.5	9
A0A287AZT1	Peptidyl arginine deiminase 2 OS=Sus scrofa OX=9823 GN=PADI2			PADI2	71.476	9.5012	2.5	1
I3LH38	Uncharacterized protein OS=Sus scrofa OX=9823 GN=BYSL	1.071	0.271	BYSL	49.3	7.0936	7.8	4
A0A287AX76	Uncharacterized protein OS=Sus scrofa OX=9823 GN=SYAP1	0.989	0.773	SYAP1	40.664	74.658	27.9	9
A0A286ZKR5	LSM6 homolog, U6 small nuclear RNA and mRNA degradation associated OS=Sus scrofa OX=9823 GN=LSM6	0.995	0.989	LSM6	9.1275	10.595	35	4
F1RGX3	LUC7 like OS=Sus scrofa OX=9823 GN=LUC7L	0.985	0.898	LUC7L	37.739	9.7227	28.3	9
A0A287ANA6	Uncharacterized protein OS=Sus scrofa OX=9823 GN=MICU1	1.035	0.604	MICU1	51.297	6.305	6.2	3
F1S086	Solute carrier family 25 (Aspartate/glutamate carrier), member 12 OS=Sus scrofa OX=9823 GN=SLC25A12	0.98	0.376	SLC25A12	74.768	69.001	23.2	15
F1S7V9	Methylenetetrahydrofolate dehydrogenase (NADP+ dependent) 1 like OS=Sus scrofa OX=9823 GN=MTHFD1L	1.015	0.823	MTHFD1L	101.19	5.9849	3.9	3
A0A287A148	Myosin IXB OS=Sus scrofa OX=9823 GN=MYO9B	1.03	0.397	MYO9B	227.17	46.664	5.6	12
F1SGC7	Mitochondrial ribosomal protein L47 OS=Sus scrofa OX=9823 GN=MRPL47	1.051	0.599	MRPL47	30.026	19.25	23.4	6
F1RW31	Nudix hydrolase 9 OS=Sus scrofa OX=9823 GN=NUDT9	1.101	0.17	NUDT9	33.974	35.198	28.9	9
A0A2C9F3E9	Uncharacterized protein OS=Sus scrofa OX=9823 GN=JUP	0.992	0.854	JUP	81.736	58.869	19.1	13
I3LRH5	Ependymin related 1 OS=Sus scrofa OX=9823 GN=EPDR1	1.081	0.498	EPDR1	26.314	17.945	9.4	2
F1RYZ1	Tetraspanin OS=Sus scrofa OX=9823 GN=CD151	1.021	0.778	CD151	27.975	19.838	14.6	4
A0A287ASM6	Uncharacterized protein OS=Sus scrofa OX=9823 GN=CDK10	1.011	0.995	CDK10	36.414	4.4277	4.7	1
F1SKQ3	Uncharacterized protein OS=Sus scrofa OX=9823 GN=RABEPK			RABEPK	34.841	3.4129	6.6	2
Q06AA2	Protein YIPF OS=Sus scrofa OX=9823 GN=YIPF5	1.045	0.755	YIPF5	27.982	6.0532	8.2	2
F1RGS0	Thrombospondin 3 OS=Sus scrofa OX=9823 GN=THBS3	1.03	0.826	THBS3	104.13	4.2902	4	3
A0A287AI01	Aspartate beta-hydroxylase OS=Sus scrofa OX=9823 GN=ASPH	0.957	0.386	ASPH	85.121	141.24	27.5	18
A0A287BGC9	Uncharacterized protein OS=Sus scrofa OX=9823 GN=NDRG3	1.121	0.0593	NDRG3	34.792	7.1275	6	2
F2Z5T7	Peptidyl-prolyl cis-trans isomerase OS=Sus scrofa OX=9823 GN=PPIL3	1.034	0.481	PPIL3	18.154	30.947	41.6	6
Q8MKG1	Hydroxysteroid 11-beta dehydrogenase 2 OS=Sus scrofa OX=9823 GN=HSD11B2	1.152	0.565	HSD11B2	43.582	94.746	22.8	7
I3LKS9	Nuclear respiratory factor 1 OS=Sus scrofa OX=9823 GN=NRF1	1.038	0.443	NRF1	49.972	8.0048	4.3	2
I3L8U8	Secernin 3 OS=Sus scrofa OX=9823 GN=SCRN3	1.044	0.374	SCRN3	48.375	8.7789	7.8	3
K9IVW4	Myotrophin OS=Sus scrofa OX=9823 GN=MTPN	1.037	0.356	MTPN	12.895	73.127	39	5
I3LP11	Uncharacterized protein OS=Sus scrofa OX=9823 GN=KHDRBS1	0.995	0.854	KHDRBS1	48.197	37.473	16.9	10
F1S8W1	COX15, cytochrome c oxidase assembly homolog OS=Sus scrofa OX=9823 GN=COX15	0.877	0.0117	COX15	46.062	24.329	10.4	3
F1RIE2	Damage specific DNA binding protein 1 OS=Sus scrofa OX=9823 GN=DDB1	1.032	0.394	DDB1	125.65	180.08	26.9	30
A0A287ALQ1	Nucleoporin 210 OS=Sus scrofa OX=9823 GN=NUP210	0.983	0.797	NUP210	208.16	55.3	9.5	14
A0A287AQ01	Uncharacterized protein OS=Sus scrofa OX=9823 GN=MED28			MED28	12.764	2.0591	11.9	1
F1RHN1	Transport and golgi organization 2 homolog OS=Sus scrofa OX=9823 GN=TANGO2	1.08	0.689	TANGO2	33.817	3.6479	5.8	2
F1RG46	Component of oligomeric golgi complex 2 OS=Sus scrofa OX=9823 GN=COG2	1.033	0.737	COG2	62.79	8.4807	7.8	3
F2Z5R5	Uncharacterized protein OS=Sus scrofa OX=9823 GN=PDCD10	1.043	0.275	PDCD10	24.715	26.937	18.9	4
A0A287B574	Succinate--CoA ligase [ADP/GDP-forming] subunit alpha, mitochondrial OS=Sus scrofa OX=9823 GN=SUCLG1	0.962	0.797	SUCLG1	35.534	73.677	23.3	6
A0A287BE34	Adhesion G protein-coupled receptor L2 OS=Sus scrofa OX=9823 GN=ADGRL2	0.945	0.31	ADGRL2	125.64	8.9406	4.2	4
F1SID7	Myosin binding protein C, cardiac OS=Sus scrofa OX=9823 GN=MYBPC3	1.163	0.239	MYBPC3	157.18	12.315	4.1	5
A0A287BG58	Uncharacterized protein OS=Sus scrofa OX=9823 GN=LSAMP	0.899	0.546	LSAMP	33.636	4.2092	6.9	2
I3LB93	Notch 3 OS=Sus scrofa OX=9823 GN=NOTCH3	0.989	0.8	NOTCH3	243.38	5.3543	0.9	2
I3LMG2	Interferon induced protein 44 like OS=Sus scrofa OX=9823 GN=IFI44L	0.796	0.362	IFI44L	35.376	4.2217	24.4	8
I3L5E9	Uncharacterized protein OS=Sus scrofa OX=9823 GN=SELENOI	0.992	0.945	SELENOI	45.199	3.1879	4	1
F1RGX5	Hemoglobin subunit mu OS=Sus scrofa OX=9823 GN=HBM	0.902	0.858	HBM	15.738	12.234	31.9	4
K7GSF8	Mothers against decapentaplegic homolog OS=Sus scrofa OX=9823 GN=SMAD5	1.011	0.762	SMAD5	48.832	12.317	15.2	6
F1S0W7	Laminin subunit gamma 3 OS=Sus scrofa OX=9823 GN=LAMC3	0.982	0.802	LAMC3	170	102.13	15.8	19
F1RHA5	Kinase OS=Sus scrofa OX=9823 GN=ITPKC	0.97	0.603	ITPKC	82.008	4.6109	2.7	2
F1SGG1	Keratin 18 OS=Sus scrofa OX=9823 GN=KRT18	1.015	0.956	KRT18	47.417	5.3102	8	4
F1RU24	Uncharacterized protein OS=Sus scrofa OX=9823 GN=FIBP			FIBP	41.151	9.1386	10.6	4
F1SCC9	Uncharacterized protein OS=Sus scrofa OX=9823 GN=LOC106504545	1.011	0.655	LOC106504545	46.391	113.09	32.9	15
F1RQZ9	Elongation factor Tu GTP binding domain containing 2 OS=Sus scrofa OX=9823 GN=EFTUD2	1.005	0.929	EFTUD2	109.48	93.526	27.3	25
F1RZ02	AP-2 complex subunit alpha OS=Sus scrofa OX=9823 GN=AP2A2	0.975	0.475	AP2A2	103.43	113.44	29.1	27
F1SIV3	Uncharacterized protein OS=Sus scrofa OX=9823 GN=ANP32A	0.965	0.476	ANP32A	28.591	75.669	28.9	7
F1SV11	Uncharacterized protein OS=Sus scrofa OX=9823	1.007	0.899	---	100.61	3.1621	3.8	3
F2Z518	Uncharacterized protein OS=Sus scrofa OX=9823 GN=LAMTOR2	1.041	0.529	LAMTOR2	13.507	6.0456	15.2	2
A0A287A428	Plakophilin 4 OS=Sus scrofa OX=9823 GN=PKP4	0.89	0.416	PKP4	115.66	5.1118	1.9	2
A0A287BSC9	Transmembrane 9 superfamily member OS=Sus scrofa OX=9823 GN=TM9SF4	1.007	0.894	TM9SF4	74.356	60.64	22.4	11
A0A287B0Q6	Dynamin 1 like OS=Sus scrofa OX=9823 GN=DNM1L	0.865	0.205	DNM1L	78.084	247.11	30.6	21
P00346	Malate dehydrogenase, mitochondrial OS=Sus scrofa OX=9823 GN=MDH2	1.015	0.905	MDH2	35.484	244.3	53.3	17
F1RXM1	TBC1 domain family member 8B OS=Sus scrofa OX=9823 GN=TBC1D8B	0.998	0.993	TBC1D8B	122.83	10.63	4	4
A0A287B7N1	DNA polymerase OS=Sus scrofa OX=9823 GN=POLD1	0.93	0.255	POLD1	128.24	3.4656	13.5	14
A0A287B4E8	Fibulin 5 OS=Sus scrofa OX=9823 GN=FBLN5	1.075	0.686	FBLN5	50.145	42.093	19.9	9
A0A287BH30	Transmembrane and tetratricopeptide repeat containing 3 OS=Sus scrofa OX=9823 GN=TMTC3	1.003	0.925	TMTC3	104.29	18.679	9	7
P61288	Translationally-controlled tumor protein OS=Sus scrofa OX=9823 GN=TPT1	1.046	0.627	TPT1	19.595	49.025	40.7	8
K7GKY0	CD109 molecule OS=Sus scrofa OX=9823 GN=CD109	1.134	0.378	CD109	161.54	43.906	8.2	9
A0A287A6V9	Uncharacterized protein OS=Sus scrofa OX=9823 GN=CMBL	0.709	0.324	CMBL	28.153	43.726	31.8	7
A0A286ZVN3	Syntaxin 18 OS=Sus scrofa OX=9823 GN=STX18	1.007	0.845	STX18	38.495	36.449	25.1	9
A0A287AMM6	MICOS complex subunit MIC60 OS=Sus scrofa OX=9823 GN=IMMT	1.02	0.438	IMMT	82.67	279.07	50.7	39
F1SST2	Zinc finger FYVE-type containing 19 OS=Sus scrofa OX=9823 GN=ZFYVE19	0.955	0.277	ZFYVE19	44.256	11.334	9	3
A0A287BAZ2	Rho GTPase activating protein 17 OS=Sus scrofa OX=9823 GN=ARHGAP17	1.003	0.888	ARHGAP17	90.393	32.368	10.9	9
F1SMH5	F-box protein 4 OS=Sus scrofa OX=9823 GN=FBXO4	1.024	0.678	FBXO4	43.954	3.1613	2.3	1
I3LEX1	Ring finger protein 128, E3 ubiquitin protein ligase OS=Sus scrofa OX=9823 GN=RNF128	1.002	0.987	RNF128	44.441	2.3878	2.7	1
I3LVE8	Family with sequence similarity 118 member A OS=Sus scrofa OX=9823 GN=FAM118A	1.069	0.691	FAM118A	39.218	2.7112	3.2	1
F1SL21	Centrosomal protein 97 OS=Sus scrofa OX=9823 GN=CEP97			CEP97	81.383	2.0489	2.6	2
A0A287BMK7	Sorting nexin 2 OS=Sus scrofa OX=9823 GN=SNX2	0.994	0.885	SNX2	58.619	109.4	28.2	14
A0A287BA07	Zinc finger protein 362 OS=Sus scrofa OX=9823 GN=ZNF362	1.077	0.671	ZNF362	44.142	5.5454	5	2
F1SML4	Staphylococcal nuclease and tudor domain containing 1 OS=Sus scrofa OX=9823 GN=SND1	1.012	0.78	SND1	101.9	198.68	39.1	33
A0A287A8Y0	Tumor suppressing subtransferable candidate 4 OS=Sus scrofa OX=9823 GN=TSSC4	0.973	0.727	TSSC4	27.144	13.045	22.3	5
F1SJY1	Endoplasmic reticulum-golgi intermediate compartment 1 OS=Sus scrofa OX=9823 GN=ERGIC1	1.092	0.343	ERGIC1	32.638	31.394	28.3	8
A0A287A139	Casein kinase 1 gamma 1 OS=Sus scrofa OX=9823 GN=CSNK1G1	1.035	0.473	CSNK1G1	45.331	4.0718	4.3	2
F1S052	SAFB like transcription modulator OS=Sus scrofa OX=9823 GN=SLTM	0.986	0.861	SLTM	129.95	11.748	4.9	6
A0A286ZT67	ALG11, alpha-1,2-mannosyltransferase OS=Sus scrofa OX=9823 GN=ALG11	1.088	0.59	ALG11	46.664	11.506	7.2	2
I3LDM7	Lactoylglutathione lyase OS=Sus scrofa OX=9823 GN=GLO1	1.009	0.87	GLO1	20.73	35.221	45.1	8
P31950	Protein S100-A11 OS=Sus scrofa OX=9823 GN=S100A11	0.866	0.271	S100A11	11.18	2.283	7.1	1
I3LME9	ATRX, chromatin remodeler OS=Sus scrofa OX=9823 GN=ATRX	1.014	0.756	ATRX	274.67	55.046	5.7	12
A0A287B5Q3	Threonyl-tRNA synthetase 2, mitochondrial (putative) OS=Sus scrofa OX=9823 GN=TARS2	1.046	0.565	TARS2	70.472	1.7922	5.8	4
A0A287ABN8	Uncharacterized protein OS=Sus scrofa OX=9823	0.843	0.64	---	29.027	-2	4.5	1
F1SSS8	Regulator of microtubule dynamics 3 OS=Sus scrofa OX=9823 GN=RMDN3	1.079	0.562	RMDN3	51.78	7.1217	7.7	4
I3L8U6	Tudor domain containing 6 OS=Sus scrofa OX=9823 GN=TDRD6	0.845	0.452	TDRD6	237.03	4.0436	0.9	2
I3LNY0	Receptor expression-enhancing protein OS=Sus scrofa OX=9823 GN=REEP6	0.923	0.399	REEP6	21.961	20.029	19.2	3
I3L6U3	Uncharacterized protein OS=Sus scrofa OX=9823			---	10.755	6.5048	67.7	4
A0A286ZL66	RNA binding protein fox-1 homolog OS=Sus scrofa OX=9823 GN=RBFOX2	1.03	0.727	RBFOX2	38.927	24.462	11.9	3
A0A287A8E4	Mediator of RNA polymerase II transcription subunit 15 OS=Sus scrofa OX=9823 GN=MED15	1.116	0.246	MED15	61.014	42.567	5.1	2
F1S3P0	Chromosome 1 open reading frame 21 OS=Sus scrofa OX=9823 GN=C1orf21			C1orf21	13.879	2.5775	8.3	1
A0A286ZUC9	Tonsoku like, DNA repair protein OS=Sus scrofa OX=9823 GN=TONSL	1.062	0.536	TONSL	137.09	2.4704	0.9	1
F1RVM0	O-acyl-ADP-ribose deacylase 1 OS=Sus scrofa OX=9823 GN=OARD1	1.062	0.646	OARD1	16.978	10.036	27	4
F1SSH7	Transmembrane p24 trafficking protein 4 OS=Sus scrofa OX=9823 GN=TMED4	0.985	0.759	TMED4	24.957	29.127	21.3	4
F1RMR5	Isochorismatase domain containing 2 OS=Sus scrofa OX=9823 GN=ISOC2	0.933	0.492	ISOC2	22.321	66.957	25.5	3
A0A287BHZ9	Uncharacterized protein OS=Sus scrofa OX=9823 GN=CAMK1	0.852	0.185	CAMK1	34.378	4.4481	9.7	2
A0A2C9F3H8	Large proline-rich protein BAG6 OS=Sus scrofa OX=9823 GN=BAG6	1.011	0.834	BAG6	118.54	173.98	21.2	19
F1RRF3	Uncharacterized protein OS=Sus scrofa OX=9823 GN=ZNF330	1.052	0.454	ZNF330	36.07	11.093	11.6	4
F1STK8	Uncharacterized protein OS=Sus scrofa OX=9823 GN=C11orf54			C11orf54	35.2	5.0039	8.3	3
A0A286ZQ14	Echinoderm microtubule associated protein like 1 OS=Sus scrofa OX=9823 GN=EML1	1.028	0.652	EML1	90.279	10.604	6.4	5
I3LKM6	Tudor domain containing 1 OS=Sus scrofa OX=9823 GN=TDRD1			TDRD1	129.85	5.2802	2.7	3
A0A286ZLP7	Uncharacterized protein OS=Sus scrofa OX=9823 GN=PSMD9	0.817	0.343	PSMD9	24.416	57.332	35.4	6
A0A286ZWZ5	Aspartyl-tRNA synthetase 2, mitochondrial OS=Sus scrofa OX=9823 GN=DARS2	1.056	0.285	DARS2	71.051	9.2043	5.6	4
F1SER5	Uncharacterized protein OS=Sus scrofa OX=9823 GN=PLAC9	1.076	0.549	PLAC9	10.541	4.9376	17	2
A0A287A5Y2	Endoplasmic reticulum metallopeptidase 1 OS=Sus scrofa OX=9823 GN=ERMP1	0.993	0.851	ERMP1	92.324	81.965	11.3	9
A0A286ZPB2	DNA-directed RNA polymerase subunit OS=Sus scrofa OX=9823 GN=POLR3A	0.949	0.326	POLR3A	155.82	7.8956	3	4
A0A286ZPR5	Eukaryotic translation initiation factor 2A OS=Sus scrofa OX=9823 GN=EIF2A	1.064	0.284	EIF2A	60.859	66.013	32.7	15
F1RWC5	Kinesin-like protein OS=Sus scrofa OX=9823 GN=KIF5B	1.017	0.712	KIF5B	109.76	271.25	42.6	40
A0A286ZQB6	Cyclin T1 OS=Sus scrofa OX=9823 GN=CCNT1	1.186	0.0549	CCNT1	76.642	2.5536	1.3	1
A0A287AZG6	Vacuolar protein sorting 13 homolog C OS=Sus scrofa OX=9823 GN=VPS13C	1.04	0.576	VPS13C	417.88	129.53	10.7	36
I3L6W6	DnaJ heat shock protein family (Hsp40) member C1 OS=Sus scrofa OX=9823 GN=DNAJC1	0.869	0.0705	DNAJC1	62.693	17.497	12.2	6
A0A287AJI4	Serpin family F member 2 OS=Sus scrofa OX=9823 GN=SERPINF2	1.118	0.311	SERPINF2	53.221	142.45	27.6	10
F1RGA9	Coronin OS=Sus scrofa OX=9823 GN=CORO1C	0.966	0.8	CORO1C	53.234	55.165	26.8	14
F1SS16	Family with sequence similarity 98 member B OS=Sus scrofa OX=9823 GN=FAM98B	0.945	0.186	FAM98B	45.407	91.871	23.6	8
F1S5Z3	Seryl-tRNA synthetase OS=Sus scrofa OX=9823 GN=SARS	1.006	0.922	SARS	58.571	98.084	34	16
F1RTH2	Zinc finger protein 280C OS=Sus scrofa OX=9823 GN=ZNF280C	0.949	0.702	ZNF280C	69.487	2.4806	2.1	1
A0A0R4J8D5	ICT1 OS=Sus scrofa OX=9823 GN=MRPL18			MRPL18	21.385	5.0052	11.2	2
F2Z5F2	Uncharacterized protein OS=Sus scrofa OX=9823 GN=RAB10	1.015	0.86	RAB10	22.541	24.929	43.5	11
I3LVK3	Leucyl-tRNA synthetase OS=Sus scrofa OX=9823 GN=LARS	1.022	0.7	LARS	130.83	188.84	26.5	31
A0A287AUK0	TP53 induced glycolysis regulatory phosphatase OS=Sus scrofa OX=9823 GN=TIGAR			TIGAR	25.449	4.4953	12.1	2
I3LLF1	Uncharacterized protein OS=Sus scrofa OX=9823 GN=IRS1	0.982	0.799	IRS1	131.07	22.568	6.8	7
F1RKS7	Uncharacterized protein OS=Sus scrofa OX=9823 GN=FADS2	0.909	0.369	FADS2	52.286	52.96	21.4	9
A0A286ZTD8	Uncharacterized protein OS=Sus scrofa OX=9823 GN=CRK	1.036	0.427	CRK	33.809	66.096	40.8	10
A0A287BCV5	Translocase of inner mitochondrial membrane domain containing 1 OS=Sus scrofa OX=9823 GN=TIMMDC1	1.042	0.234	TIMMDC1	31.673	5.4127	5.7	2
F1RFB9	Sulfhydryl oxidase OS=Sus scrofa OX=9823	1.587	0.136	---	39.947	5.27	10.1	2
A0A286ZN46	Protein tyrosine phosphatase, receptor type F OS=Sus scrofa OX=9823 GN=PTPRF			PTPRF	201.31	5.78	1.8	3
A0A287BMR7	Afadin, adherens junction formation factor OS=Sus scrofa OX=9823 GN=AFDN	1.054	0.305	AFDN	182.05	53.53	9.2	14
F1RT87	RAB2A, member RAS oncogene family OS=Sus scrofa OX=9823 GN=RAB2A	1.037	0.412	RAB2A	23.518	100.86	48.6	9
A0A286ZSI7	NOP9 nucleolar protein OS=Sus scrofa OX=9823 GN=NOP9			NOP9	61.827	1.7848	2.3	1
I3LPU5	Protein arginine methyltransferase 3 OS=Sus scrofa OX=9823 GN=PRMT3	1.095	0.173	PRMT3	59.64	21.115	10.5	5
A0A286ZSE5	Uncharacterized protein OS=Sus scrofa OX=9823 GN=CXH4orf3			CXH4orf3	7.7517	14.505	36.8	1
A0A287B6S8	SPC24, NDC80 kinetochore complex component OS=Sus scrofa OX=9823 GN=SPC24			SPC24	25.277	2.6459	6.3	2
A0A287AVA0	LSM12 homolog OS=Sus scrofa OX=9823 GN=LSM12	0.99	0.845	LSM12	21.701	8.1796	13.8	2
F1RJM4	TRAF-type zinc finger domain containing 1 OS=Sus scrofa OX=9823 GN=TRAFD1	0.995	0.934	TRAFD1	65.133	20.656	12.9	6
A0A287AIG9	Uncharacterized protein OS=Sus scrofa OX=9823 GN=TEAD1			TEAD1	46.25	4.8999	6.1	3
D7RA22	Cysteine protease OS=Sus scrofa OX=9823 GN=ATG4B			ATG4B	44.326	3.0445	3.1	1
A0A287B2D9	Rho GTPase activating protein 27 OS=Sus scrofa OX=9823 GN=ARHGAP27	1.47	0.096	ARHGAP27	74.76	28.55	12.3	8
A0A287A4P3	DNA polymerase delta interacting protein 3 OS=Sus scrofa OX=9823 GN=POLDIP3	0.826	0.105	POLDIP3	42.521	14.309	15.9	6
F1SDT0	Uncharacterized protein OS=Sus scrofa OX=9823	0.939	0.555	---	44.032	13.696	14.3	5
K7GLU6	Aminopeptidase OS=Sus scrofa OX=9823 GN=ERAP1	1.039	0.557	ERAP1	107.49	74.31	19	18
K7GN95	DENN domain containing 3 OS=Sus scrofa OX=9823 GN=DENND3			DENND3	128.83	2.1674	1.4	2
F1SCN0	Uncharacterized protein OS=Sus scrofa OX=9823 GN=VAV1	0.956	0.481	VAV1	93.999	6.6291	4.7	4
F1SNZ3	LIM domains containing 1 OS=Sus scrofa OX=9823 GN=LIMD1	0.991	0.93	LIMD1	71.702	36.619	6.7	4
A0A287BBF3	3-hydroxyisobutyryl-CoA hydrolase, mitochondrial OS=Sus scrofa OX=9823 GN=HIBCH	1.058	0.774	HIBCH	40.286	79.89	38.5	11
A0A287BQI7	Exocyst complex component 7 OS=Sus scrofa OX=9823 GN=EXOC7	0.987	0.512	EXOC7	74.87	77.877	31.9	18
I3LU42	Hexosyltransferase OS=Sus scrofa OX=9823 GN=B3GALT6	1.043	0.549	B3GALT6	36.589	7.8738	10.2	3
Q863Z0	Proteasome activator complex subunit 2 OS=Sus scrofa OX=9823 GN=PSME2	0.837	0.141	PSME2	27.295	37.588	28.9	7
F1SN47	Glutaminase OS=Sus scrofa OX=9823 GN=GLS	1.006	0.977	GLS	65.538	5.8116	4	2
F1RKC7	Phospholipase B-like OS=Sus scrofa OX=9823 GN=PLBD2	0.998	0.945	PLBD2	65.836	46.555	13.8	7
A4L2Z4	Guanine nucleotide-binding protein alpha 14 OS=Sus scrofa OX=9823 GN=GNA14	1.079	0.386	GNA14	41.513	6.4707	14.1	5
F1SNK3	S-methyl-5'-thioadenosine phosphorylase OS=Sus scrofa OX=9823 GN=MTAP	1.072	0.213	MTAP	31.238	46.753	41.7	10
F2Z5M5	Protein lin-7 homolog OS=Sus scrofa OX=9823 GN=LIN7C	0.984	0.735	LIN7C	21.834	14.332	19.3	4
A0A287AE97	GPI-anchor transamidase OS=Sus scrofa OX=9823 GN=PIGK	0.838	0.0341	PIGK	45.187	18.825	11.6	4
F1RIU1	Uncharacterized protein OS=Sus scrofa OX=9823 GN=PSPH	1	0.974	PSPH	25.055	12.052	13.8	3
F2Z5F8	Uncharacterized protein OS=Sus scrofa OX=9823 GN=MEMO1			MEMO1	33.733	18.607	10.1	3
D0G777	S-adenosylmethionine synthase OS=Sus scrofa OX=9823 GN=MATA2	0.976	0.683	MATA2	43.69	81.603	38.5	13
I3LN50	Eukaryotic translation initiation factor 2B subunit gamma OS=Sus scrofa OX=9823 GN=EIF2B3	1.083	0.302	EIF2B3	42.722	50.692	24.7	8
F1RKC0	Huntingtin interacting protein 1 OS=Sus scrofa OX=9823 GN=HIP1	0.961	0.452	HIP1	110.89	162.04	33.5	31
A0A287BEA1	Fasciculation and elongation protein zeta 2 OS=Sus scrofa OX=9823 GN=FEZ2	1.324	0.0877	FEZ2	38.931	4.2253	3.2	1
I3LS83	Tumor suppressor candidate 3 OS=Sus scrofa OX=9823 GN=TUSC3			TUSC3	30.997	2.9075	6.3	2
F1S3J8	Mitochondrial ribosomal protein L4 OS=Sus scrofa OX=9823 GN=MRPL4	1.045	0.101	MRPL4	31.244	8.9081	8.7	2
P24540	Acylphosphatase-1 OS=Sus scrofa OX=9823 GN=ACYP1	1	0.986	ACYP1	11.427	11.438	33.7	4
F1SER9	Uncharacterized protein OS=Sus scrofa OX=9823 GN=FAT1	1.025	0.82	FAT1	506.24	2.2886	0.3	2
A0A287BIH8	Beclin-1 OS=Sus scrofa OX=9823 GN=BECN1	1.025	0.183	BECN1	51.744	10.096	8.7	4
Q767L7	Tubulin beta chain OS=Sus scrofa OX=9823 GN=TUBB	1.001	0.952	TUBB	49.67	97.011	56.5	18
I3LTQ4	Ubiquitin protein ligase E3 component n-recognin 5 OS=Sus scrofa OX=9823 GN=UBR5	0.999	0.987	UBR5	305.01	36.347	5.1	13
I3LF61	Uncharacterized protein OS=Sus scrofa OX=9823 GN=CYP4F55	1.051	0.681	CYP4F55	60.496	29.832	15.1	8
A0A287AK61	Zinc finger CCCH-type containing 6 OS=Sus scrofa OX=9823 GN=ZC3H6	0.946	0.289	ZC3H6	108.91	1.784	0.7	1
F1S1G5	NudC domain containing 1 OS=Sus scrofa OX=9823 GN=NUDCD1	0.979	0.527	NUDCD1	62.013	25.312	13.5	7
A0A287B3F6	Uncharacterized protein OS=Sus scrofa OX=9823 GN=CDC16	1.012	0.832	CDC16	60.278	15.307	9	4
F1SUA4	Coiled-coil-helix-coiled-coil-helix domain containing 5 OS=Sus scrofa OX=9823 GN=CHCHD5	0.998	0.946	CHCHD5	12.45	2.0651	12.7	1
I3LD98	Ankyrin repeat domain 50 OS=Sus scrofa OX=9823 GN=ANKRD50			ANKRD50	156.22	3.2609	1.5	2
A0A286ZN56	Uncharacterized protein OS=Sus scrofa OX=9823 GN=SEC62	0.969	0.451	SEC62	45.737	27.624	20.4	10
A0A287A9Q3	Zinc finger protein 414 OS=Sus scrofa OX=9823 GN=ZNF414			ZNF414	31.728	1.8889	2.3	1
F1SAX5	Uncharacterized protein OS=Sus scrofa OX=9823 GN=CD58	1.123	0.44	CD58	27.195	24.286	12.3	2
K9IVV5	Tryptophan--tRNA ligase, cytoplasmic isoform a OS=Sus scrofa OX=9823 GN=WARS	1.015	0.87	WARS	53.69	108.44	28.8	13
F1RW43	Uncharacterized protein OS=Sus scrofa OX=9823 GN=PLP2	1.024	0.87	PLP2	16.586	6.4806	18.4	2
A0A287AUK1	Dephospho-CoA kinase domain containing OS=Sus scrofa OX=9823 GN=DCAKD	0.966	0.556	DCAKD	26.244	23.635	28.8	6
F1SRX1	Uncharacterized protein OS=Sus scrofa OX=9823 GN=CYP27A1			CYP27A1	52.909	6.9368	5.6	2
A0A287AE62	Tubulin folding cofactor E OS=Sus scrofa OX=9823 GN=TBCE	0.955	0.686	TBCE	51.452	12.518	12.6	5
F1S485	Uncharacterized protein OS=Sus scrofa OX=9823 GN=EPB41L1	0.989	0.746	EPB41L1	111.2	29.013	11.8	10
A5A8Z3	Palmitoyl-protein thioesterase 2 OS=Sus scrofa OX=9823 GN=PPT2	1.122	0.109	PPT2	34.316	12.828	11.6	3
A0A287AKT2	Upstream binding protein 1 (LBP-1a) OS=Sus scrofa OX=9823 GN=UBP1	1.006	0.892	UBP1	56.157	6.3477	8.4	3
A0A287ATL1	Protein YIPF OS=Sus scrofa OX=9823 GN=YIPF4	0.978	0.758	YIPF4	24.45	3.0408	4.1	1
M3VH65	Mitochondrial mitofusin 1 OS=Sus scrofa OX=9823 GN=MFN1	1.074	0.606	MFN1	84.176	16.185	10.5	7
F1RY71	Immunoglobulin mu binding protein 2 OS=Sus scrofa OX=9823 GN=IGHMBP2	1.029	0.847	IGHMBP2	102.19	1.84	0.7	1
F1SAT9	Uncharacterized protein OS=Sus scrofa OX=9823 GN=THBD	0.917	0.598	THBD	61.392	9.9014	4.7	2
F1S683	Acyl-CoA binding domain containing 6 OS=Sus scrofa OX=9823 GN=ACBD6	1.066	0.387	ACBD6	31.066	4.8794	6	2
A0A287BM03	Uncharacterized protein OS=Sus scrofa OX=9823 GN=EVL	1.005	0.924	EVL	42.009	33.205	15.2	4
F1SAH0	Cbl proto-oncogene OS=Sus scrofa OX=9823 GN=CBL	1.04	0.701	CBL	91.576	6.9992	4.9	4
F1SQU8	Uncharacterized protein OS=Sus scrofa OX=9823 GN=MOSPD2	0.947	0.57	MOSPD2	54.948	18.864	9.2	5
A0A287B657	Apoptosis inducing factor, mitochondria associated 2 OS=Sus scrofa OX=9823 GN=AIFM2			AIFM2	40.344	1.7669	2.1	1
A0A287B7K2	Chromosome 5 open reading frame 15 OS=Sus scrofa OX=9823 GN=C5orf15	1.003	0.899	C5orf15	29.456	6.221	3.8	1
K7GL15	Uncharacterized protein OS=Sus scrofa OX=9823			---	34.344	3.007	4.5	1
A0A286ZWH9	Cell adhesion molecule 2 OS=Sus scrofa OX=9823 GN=CADM2	0.973	0.839	CADM2	43.639	4.8736	8.3	2
A0A287ADH6	Sorbin and SH3 domain-containing protein 2 OS=Sus scrofa OX=9823 GN=SORBS2	1.039	0.558	SORBS2	77.988	44.44	15.9	10
I3LD43	Cytosol aminopeptidase OS=Sus scrofa OX=9823 GN=LAP3	0.927	0.473	LAP3	56.046	272.71	58.2	27
I3LFC3	SPG11, spatacsin vesicle trafficking associated OS=Sus scrofa OX=9823 GN=SPG11	1.164	0.097	SPG11	281.43	4.2111	1	2
F1RQU4	Solute carrier family 29 member 1 (Augustine blood group) OS=Sus scrofa OX=9823 GN=SLC29A1	0.97	0.817	SLC29A1	50.815	5.5322	3.7	2
I3LHK5	Actin related protein 10 homolog OS=Sus scrofa OX=9823 GN=ACTR10	0.953	0.297	ACTR10	46.196	12.52	9.6	4
F1SED3	Abhydrolase domain containing 1 OS=Sus scrofa OX=9823 GN=ABHD1			ABHD1	45.133	3.5397	3.2	1
A0A287A278	Uncharacterized protein OS=Sus scrofa OX=9823 GN=DDT	0.932	0.491	DDT	12.888	94.281	59.3	8
F1RWY3	Sulfotransferase OS=Sus scrofa OX=9823 GN=CHST7	0.892	0.21	CHST7	53.842	3.0015	2.1	1
F1RQW4	Uncharacterized protein OS=Sus scrofa OX=9823 GN=SKIV2L	1.069	0.0374	SKIV2L	137.64	71.328	16.8	20
F1SIC5	Neuroplastin OS=Sus scrofa OX=9823 GN=NPTN	1.072	0.0874	NPTN	31.429	35.481	24.5	7
G3FP13	Polyglutamine binding protein 1 OS=Sus scrofa OX=9823 GN=PQBP1	0.963	0.524	PQBP1	30.571	13.049	18.5	4
A0A287BKJ8	Serine/threonine-protein kinase mTOR OS=Sus scrofa OX=9823 GN=MTOR	1.05	0.00804	MTOR	286.41	69.259	8.9	21
A0A287B0V1	Tripartite motif containing 14 OS=Sus scrofa OX=9823 GN=TRIM14			TRIM14	49.942	2.5801	2.7	1
F1SJH8	ILK associated serine/threonine phosphatase OS=Sus scrofa OX=9823 GN=ILKAP	0.976	0.648	ILKAP	38.896	25.085	25.6	10
A0A287BRU6	Tyrosine-protein kinase OS=Sus scrofa OX=9823 GN=CSK	1.013	0.557	CSK	50.572	43.309	31.3	11
A0A287B354	Beta-1,4 N-acetylgalactosaminyltransferase OS=Sus scrofa OX=9823 GN=B4GALNT1	0.953	0.699	B4GALNT1	58.915	15.727	8.4	5
F1S6F7	Cyclin dependent kinase inhibitor 2C OS=Sus scrofa OX=9823 GN=CDKN2C	1.046	0.407	CDKN2C	18.307	7.7015	7.1	1
A0A287BQI0	Catenin beta like 1 OS=Sus scrofa OX=9823 GN=CTNNBL1	0.98	0.69	CTNNBL1	65.232	36.915	14.6	8
A0A287AA55	Ribosome-releasing factor 2, mitochondrial OS=Sus scrofa OX=9823 GN=GFM2	1.023	0.542	GFM2	85.982	18.865	11.2	9
F1RK14	RB transcriptional corepressor 1 OS=Sus scrofa OX=9823 GN=RB1	1.036	0.665	RB1	93.743	5.9142	2.9	3
F1SGW7	Adhesion molecule with Ig like domain 2 OS=Sus scrofa OX=9823 GN=AMIGO2	0.951	0.784	AMIGO2	58.301	3.9589	2.5	1
A0A287A9E6	TBC1 domain family member 23 OS=Sus scrofa OX=9823 GN=TBC1D23	0.968	0.319	TBC1D23	76.538	31.722	11.2	6
F1RMW7	CD177 molecule OS=Sus scrofa OX=9823 GN=CD177	1.313	0.372	CD177	46.61	9.6048	8.4	4
K7GPV1	Uncharacterized protein OS=Sus scrofa OX=9823 GN=SAMD4B	0.88	0.32	SAMD4B	75.528	4.2792	4.2	3
A0A287ALC1	Uncharacterized protein OS=Sus scrofa OX=9823			---	65.062	37.102	21.3	9
D7RA17	WDR45-like protein OS=Sus scrofa OX=9823 GN=WDR45B	0.975	0.664	WDR45B	38.107	2.8195	3.5	1
A0A287AKH3	Transcription factor 25 OS=Sus scrofa OX=9823 GN=TCF25	0.956	0.561	TCF25	83.931	26.1	11	8
P15468	Ribonuclease 4 OS=Sus scrofa OX=9823 GN=RNASE4	1.015	0.852	RNASE4	16.863	52.57	21.8	2
A0A287AA59	Mov10 RISC complex RNA helicase OS=Sus scrofa OX=9823 GN=MOV10	1.011	0.87	MOV10	112.11	148.02	37.2	29
A0A286ZTJ9	Sterol regulatory element-binding protein 1 OS=Sus scrofa OX=9823 GN=SREBF1	0.854	0.354	SREBF1	118.97	2.4038	0.8	1
I3LUI5	Family with sequence similarity 151 member B OS=Sus scrofa OX=9823 GN=FAM151B	1.17	0.052	FAM151B	31.483	14.998	22.8	6
F1RHE6	Potassium channel tetramerization domain containing 12 OS=Sus scrofa OX=9823 GN=KCTD12	1.067	0.506	KCTD12	35.353	105.29	36.5	9
A0A287AIC3	Uncharacterized protein OS=Sus scrofa OX=9823 GN=CNOT2			CNOT2	45.244	2.2501	2.2	1
I3LRK6	Uncharacterized protein OS=Sus scrofa OX=9823 GN=EMC7	0.971	0.546	EMC7	26.381	5.7212	8.3	2
A0A287AMX6	Atlastin GTPase 2 OS=Sus scrofa OX=9823 GN=ATL2	0.931	0.256	ATL2	62.522	89.135	25	14
B8Y650	Tctex-type 1 dynein light chain OS=Sus scrofa OX=9823 GN=DYNLT1	1.008	0.941	DYNLT1	12.482	29.026	14.2	1
F1S2T2	YLP motif containing 1 OS=Sus scrofa OX=9823 GN=YLPM1	0.95	0.0992	YLPM1	242.07	54.767	8.2	15
F1SPA3	Uncharacterized protein OS=Sus scrofa OX=9823			---	40.209	3.4056	4.1	2
F1RG66	Uncharacterized protein OS=Sus scrofa OX=9823 GN=PITPNB	1.005	0.844	PITPNB	31.293	93.391	43.9	15
A0A287B2Y5	Uncharacterized protein OS=Sus scrofa OX=9823 GN=C17orf75	1.01	0.895	C17orf75	44.545	7.637	6.8	3
F1RTI9	SWI/SNF related, matrix associated, actin dependent regulator of chromatin, subfamily a, member 1 OS=Sus scrofa OX=9823 GN=SMARCA1	1.046	0.537	SMARCA1	119.81	17.361	11.5	15
A0A287A2J4	Ubiquitin like 4A OS=Sus scrofa OX=9823 GN=UBL4A	1.09	0.186	UBL4A	21.712	18.714	23.1	4
F1RMH8	Uncharacterized protein OS=Sus scrofa OX=9823 GN=HDDC3	0.972	0.723	HDDC3	20.345	15.672	24	3
A0A287AUH3	Meningioma expressed antigen 5 (hyaluronidase) OS=Sus scrofa OX=9823 GN=MGEA5	0.906	0.37	MGEA5	99.254	44.46	11.9	11
A0A286ZIB0	Component of oligomeric golgi complex 7 OS=Sus scrofa OX=9823 GN=COG7	1.017	0.92	COG7	75.791	19.426	9.3	6
A0A287B2B8	Matrix remodeling associated 7 OS=Sus scrofa OX=9823 GN=MXRA7	0.691	0.0851	MXRA7	20.426	25.242	20.1	3
A0A286ZN11	Trinucleotide repeat containing 6B OS=Sus scrofa OX=9823 GN=TNRC6B	0.901	0.234	TNRC6B	183.35	11.593	2.7	4
A0A287B1V8	Nucleoporin 133 OS=Sus scrofa OX=9823 GN=NUP133	0.994	0.864	NUP133	117.94	49.964	11	10
A0A286ZMH3	Transmembrane protein 159 OS=Sus scrofa OX=9823 GN=TMEM159			TMEM159	17.365	2.0835	6.2	1
A0A287AYH5	Tetratricopeptide repeat domain 9C OS=Sus scrofa OX=9823 GN=TTC9C			TTC9C	12.727	2.2116	14.5	2
A0A287B5Z6	Mediator of RNA polymerase II transcription subunit 1 OS=Sus scrofa OX=9823 GN=MED1			MED1	62.686	3.3945	4.4	3
F1RP04	Glutamic--pyruvic transaminase 2 OS=Sus scrofa OX=9823 GN=GPT2	1.03	0.666	GPT2	58.054	15.051	11.3	6
P79382	Microsomal glutathione S-transferase 1 OS=Sus scrofa OX=9823 GN=MGST1	0.951	0.69	MGST1	17.65	97.985	25.2	6
A0A287AE45	Uncharacterized protein OS=Sus scrofa OX=9823 GN=AHNAK2	1.129	0.79	AHNAK2	382.3	6.5844	7.1	2
A0A287AHN6	Zinc finger protein 740 OS=Sus scrofa OX=9823 GN=ZNF740			ZNF740	21.885	5.3387	6.2	1
F1SC49	Uncharacterized protein OS=Sus scrofa OX=9823 GN=SORBS1			SORBS1	95.566	2.6564	2.9	2
I3LLV6	Mindbomb E3 ubiquitin protein ligase 1 OS=Sus scrofa OX=9823 GN=MIB1	0.991	0.874	MIB1	102.82	9.1457	5.3	5
P07802	cAMP-dependent protein kinase type I-alpha regulatory subunit OS=Sus scrofa OX=9823 GN=PRKAR1A	0.957	0.298	PRKAR1A	42.921	122.22	40	15
I3LKY5	N-myc and STAT interactor OS=Sus scrofa OX=9823 GN=NMI			NMI	29.921	2.0779	3.4	1
A0A287B7S2	Phosphatidylinositol glycan anchor biosynthesis class O OS=Sus scrofa OX=9823 GN=PIGO			PIGO	96.423	1.8595	0.8	1
A0A287BHS8	Mitogen-activated protein kinase OS=Sus scrofa OX=9823 GN=MAPK14	1.072	0.0973	MAPK14	41.482	3.6835	29.7	8
A0A286ZLK7	Uncharacterized protein OS=Sus scrofa OX=9823 GN=ECI1	0.991	0.927	ECI1	33.147	68.444	34.1	9
A0A286ZNY9	Uncharacterized protein OS=Sus scrofa OX=9823 GN=CWC27	0.888	0.357	CWC27	52.998	2.3469	4.3	1
F1SAH7	VPS11, CORVET/HOPS core subunit OS=Sus scrofa OX=9823 GN=VPS11	1.031	0.397	VPS11	107.64	47.88	18.3	15
A0A286ZU15	RAS like family 12 OS=Sus scrofa OX=9823 GN=RASL12	1.127	0.0995	RASL12	29.67	3.5597	4.9	1
A0A287BMD2	Uncharacterized protein OS=Sus scrofa OX=9823 GN=YIF1B	0.99	0.894	YIF1B	32.843	27.615	8.4	1
A0A287A8H5	N-acetylated alpha-linked acidic dipeptidase like 2 OS=Sus scrofa OX=9823 GN=NAALADL2	0.992	0.952	NAALADL2	81.411	12.41	7.3	5
A0A287ALP5	Uncharacterized protein OS=Sus scrofa OX=9823 GN=SEC24A	0.996	0.818	SEC24A	116.65	54.117	11.6	11
F1RTS8	Opioid growth factor receptor like 1 OS=Sus scrofa OX=9823 GN=OGFRL1	0.972	0.804	OGFRL1	44.441	21.868	10.4	4
F2Z5G8	Uncharacterized protein OS=Sus scrofa OX=9823 GN=RPS25	0.949	0.588	RPS25	13.742	11.319	21.6	4
F1S0Z5	DnaJ heat shock protein family (Hsp40) member B14 OS=Sus scrofa OX=9823 GN=DNAJB14			DNAJB14	42.613	2.7293	5.3	2
A0A287BDI3	Acyl-CoA thioesterase 4 OS=Sus scrofa OX=9823 GN=ACOT4	1.272	0.134	ACOT4	52.641	8.825	16.8	8
A0A286ZX08	Uncharacterized protein OS=Sus scrofa OX=9823 GN=CLIP2			CLIP2	111.84	8.016	9.1	8
A0A287BMW7	2-oxoglutarate and iron dependent oxygenase domain containing 3 OS=Sus scrofa OX=9823 GN=OGFOD3			OGFOD3	35.84	3.6802	22.9	6
I3L5X7	Uncharacterized protein OS=Sus scrofa OX=9823 GN=RBM3	1.086	0.822	RBM3	17.035	10.534	14.7	3
K7GQF2	Endoglin OS=Sus scrofa OX=9823 GN=ENG	1.105	0.176	ENG	67.198	32.898	14.4	8
I3LR14	Formin like 3 OS=Sus scrofa OX=9823 GN=FMNL3	0.98	0.963	FMNL3	111.37	14.864	5.4	5
A0A287B8U7	Plexin domain containing 2 OS=Sus scrofa OX=9823 GN=PLXDC2	1.112	0.396	PLXDC2	59.14	8.8691	7.2	3
A5A761	Sideroflexin-1 OS=Sus scrofa OX=9823 GN=SFXN1	0.968	0.847	SFXN1	35.624	145.76	40.4	12
A0A287AXK4	MOB kinase activator 1A OS=Sus scrofa OX=9823 GN=MOB1A	1.003	0.914	MOB1A	25.079	35.029	29.2	7
K7GNA9	Platelet endothelial cell adhesion molecule OS=Sus scrofa OX=9823 GN=PECAM1	0.983	0.711	PECAM1	80.509	54.261	19.2	13
A0A287BKE8	Hexose-6-phosphate dehydrogenase/glucose 1-dehydrogenase OS=Sus scrofa OX=9823 GN=H6PD	1.06	0.517	H6PD	89.585	34.486	13.8	10
I3LJX6	Ubiquitin specific peptidase 3 OS=Sus scrofa OX=9823 GN=USP3	0.94	0.535	USP3	49.641	5.753	6.2	2
B5APV1	Actin-related protein 2/3 complex subunit 5 OS=Sus scrofa OX=9823 GN=ARPC5L	0.998	0.946	ARPC5L	16.955	40.049	32.7	4
A0A287ARB3	Pro-apoptotic WT1 regulator OS=Sus scrofa OX=9823 GN=PAWR	1.068	0.736	PAWR	34.926	13.801	16.4	4
I3LMC5	Exocyst complex component 6B OS=Sus scrofa OX=9823 GN=EXOC6B	0.993	0.942	EXOC6B	46.441	5.8418	8.3	4
A0A286ZPD7	Uncharacterized protein OS=Sus scrofa OX=9823 GN=TMED7	0.992	0.959	TMED7	25.35	68.831	32	8
F1S9J3	Peroxidasin OS=Sus scrofa OX=9823 GN=PXDN	1.031	0.56	PXDN	166.11	105.78	17.8	24
A0A287A233	Arrestin beta 2 OS=Sus scrofa OX=9823 GN=ARRB2	0.956	0.675	ARRB2	46.087	8.8374	10.8	4
A0A287B8W9	Protein kinase C delta type OS=Sus scrofa OX=9823 GN=PRKCD	1.394	0.428	PRKCD	77.272	3.6191	15.1	9
F1RMD2	Cytoskeleton associated protein 2 OS=Sus scrofa OX=9823 GN=CKAP2	1.613	0.138	CKAP2	68.077	2.1935	3	1
A0A287A8L3	Uncharacterized protein OS=Sus scrofa OX=9823 GN=SPATS2L			SPATS2L	61.6	2.9699	15.4	8
A0A287A982	Uncharacterized protein OS=Sus scrofa OX=9823 GN=FIG4	0.931	0.565	FIG4	103.76	2.1279	1.7	2
A0A288CFY7	Uncharacterized protein OS=Sus scrofa OX=9823 GN=IKBKG	0.991	0.939	IKBKG	47.553	33.16	26.4	10
I3LFH1	Uncharacterized protein OS=Sus scrofa OX=9823	1.748	0.37	---	10.791	70.22	26	2
A0A287AW46	WD repeat domain 81 OS=Sus scrofa OX=9823 GN=WDR81	0.968	0.56	WDR81	208.81	15.043	4.4	8
I3L8R2	Uncharacterized protein OS=Sus scrofa OX=9823 GN=APH1A	1.039	0.522	APH1A	26.847	7.6669	5.7	2
F1S6B5	Fibromodulin OS=Sus scrofa OX=9823 GN=FMOD	1.107	0.836	FMOD	43.197	17.804	19.9	6
I3LEU3	Serine/threonine-protein kinase Nek6 OS=Sus scrofa OX=9823 GN=NEK6	1.123	0.273	NEK6	32.131	2.5827	3.5	1
A0A287A2Y9	Phosphatidylinositol glycan anchor biosynthesis class L OS=Sus scrofa OX=9823 GN=PIGL	1.052	0.101	PIGL	27.954	2.9389	8.3	2
A0A287A4K8	Transient receptor potential cation channel subfamily M member 4 OS=Sus scrofa OX=9823 GN=TRPM4	0.97	0.317	TRPM4	114.68	30.4	11	10
A0A287B9L0	Nucleoporin 214 OS=Sus scrofa OX=9823 GN=NUP214	0.914	0.0435	NUP214	194.8	79.876	10.4	17
A0A287AV47	Serine and arginine repetitive matrix 1 OS=Sus scrofa OX=9823 GN=SRRM1	0.886	0.0456	SRRM1	109.39	42.976	11	11
F1SR80	Tubulin alpha chain OS=Sus scrofa OX=9823	0.923	0.465	---	49.322	27.432	46.7	20
A0A287AGN9	Spondin 1 OS=Sus scrofa OX=9823 GN=SPON1	0.883	0.0864	SPON1	84.671	32.276	8.9	6
F1RK61	Ubiquitin recognition factor in ER associated degradation 1 OS=Sus scrofa OX=9823 GN=UFD1	1.001	0.992	UFD1	34.454	136.07	41.7	11
F1RW03	Mitochondrial ribosomal protein L38 OS=Sus scrofa OX=9823 GN=MRPL38	1.036	0.602	MRPL38	44.585	26.987	26.1	8
F1S605	Glutathione S-transferase OS=Sus scrofa OX=9823 GN=GSTM3	0.823	0.158	GSTM3	26.933	46.496	42.2	11
A0A287A6F5	Zinc binding alcohol dehydrogenase domain containing 2 OS=Sus scrofa OX=9823 GN=ZADH2	1.062	0.571	ZADH2	40.464	87.615	31.3	9
Q1G1K7	Isocitrate dehydrogenase [NAD] subunit, mitochondrial OS=Sus scrofa OX=9823 GN=IDH3B	0.938	0.382	IDH3B	42.359	64.046	26	9
A0A287AD42	Methionine aminopeptidase 2 OS=Sus scrofa OX=9823 GN=METAP2	1.05	0.409	METAP2	50.568	43.517	20.8	8
F1S4S1	Shootin 1 OS=Sus scrofa OX=9823 GN=SHTN1	1.012	0.844	SHTN1	71.411	51.2	22	12
A0A287A049	Uncharacterized protein OS=Sus scrofa OX=9823 GN=CFH	1.22	0.162	CFH	131.95	141.08	20.8	24
I3LSP1	Methionine aminopeptidase 2 OS=Sus scrofa OX=9823 GN=METAP2	1.027	0.447	METAP2	52.808	22.955	19.7	8
A0A287AKX6	Uncharacterized protein OS=Sus scrofa OX=9823 GN=BLM			BLM	153.2	1.807	0.6	1
A0A287AA21	Uncharacterized protein OS=Sus scrofa OX=9823 GN=ECHS1	0.865	0.525	ECHS1	31.236	212.07	44.5	15
I3LNH0	Collagen type XVI alpha 1 chain OS=Sus scrofa OX=9823 GN=COL16A1			COL16A1	157.87	5.3848	1.1	1
F2Z5D8	Uncharacterized protein OS=Sus scrofa OX=9823 GN=SMU1	1.01	0.818	SMU1	57.543	49.408	30	13
I3L7I0	Prolyl 3-hydroxylase 1 OS=Sus scrofa OX=9823 GN=P3H1	0.98	0.538	P3H1	82.96	85.92	25.4	17
A0A287A2J9	Cullin 3 OS=Sus scrofa OX=9823 GN=CUL3	1.001	0.995	CUL3	88.958	177.4	28.6	21
A0A286ZPT0	Coatomer subunit beta' OS=Sus scrofa OX=9823 GN=COPB2	1.032	0.386	COPB2	102.34	218.88	33.8	29
A0A287AGJ2	SP140 nuclear body protein OS=Sus scrofa OX=9823 GN=SP140	0.986	0.938	SP140	85.011	3.7312	2.5	2
F1RG75	Phosphorylase kinase gamma 2 testis variant OS=Sus scrofa OX=9823 GN=PHKG2	0.988	0.679	PHKG2	46.556	9.3178	8.4	3
F2Z548	ORM1-like protein OS=Sus scrofa OX=9823 GN=ORMDL3	1.04	0.79	ORMDL3	17.494	5.6985	12.4	2
I3LMC8	Uncharacterized protein OS=Sus scrofa OX=9823 GN=NOP16	0.957	0.601	NOP16	21.167	6.9546	20.2	4
A0A287B1A9	GULP, engulfment adaptor PTB domain containing 1 OS=Sus scrofa OX=9823 GN=GULP1	1.164	0.439	GULP1	34.406	7.1615	3.9	1
F1RR64	Endonuclease G OS=Sus scrofa OX=9823 GN=ENDOG	0.945	0.636	ENDOG	32.665	9.7994	15.7	4
A0A287A9G1	Collapsin response mediator protein 1 OS=Sus scrofa OX=9823 GN=CRMP1			CRMP1	62.166	1.8339	8	4
F1RWA6	Signal transducing adaptor molecule OS=Sus scrofa OX=9823 GN=STAM	0.87	0.128	STAM	55.063	37.288	20.2	9
F2Z553	Eukaryotic translation initiation factor 1 OS=Sus scrofa OX=9823 GN=EIF1	0.907	0.126	EIF1	12.732	95.395	63.7	5
K7GRN9	Uncharacterized protein OS=Sus scrofa OX=9823 GN=FAM129A	0.867	0.567	FAM129A	103.38	91.563	15.7	14
P56941	NPC intracellular cholesterol transporter 1 OS=Sus scrofa OX=9823 GN=NPC1	0.806	0.511	NPC1	141.96	-2	10.6	12
A0A287ASF0	SH3 and multiple ankyrin repeat domains 3 OS=Sus scrofa OX=9823 GN=SHANK3	0.977	0.686	SHANK3	185.47	4.3934	1.1	2
F1RM47	CLPTM1, transmembrane protein OS=Sus scrofa OX=9823 GN=CLPTM1	0.966	0.335	CLPTM1	72.324	104.41	20.3	13
P35750	Calpain-1 catalytic subunit OS=Sus scrofa OX=9823 GN=CAPN1	1.076	0.227	CAPN1	81.738	94.689	27.2	18
A0A287BPH2	Ribosomal RNA processing 1B OS=Sus scrofa OX=9823 GN=RRP1B	0.926	0.423	RRP1B	71.509	9.5862	3.5	2
A0A287B1U2	HECT and RLD domain containing E3 ubiquitin protein ligase 2 OS=Sus scrofa OX=9823 GN=HERC2	0.848	0.12	HERC2	527.03	11.509	1.4	7
A0A287AKR9	Nucleolar GTP-binding protein 2 OS=Sus scrofa OX=9823 GN=GNL2			GNL2	83.155	13.651	4	2
A0A287AME4	Uncharacterized protein OS=Sus scrofa OX=9823 GN=RPL37A	1.021	0.718	RPL37A	10.275	17.464	50	4
I3LRZ7	Uncharacterized protein OS=Sus scrofa OX=9823 GN=SELRC1	0.958	0.687	SELRC1	25.733	32.639	27	5
K7GRC7	Uncharacterized protein OS=Sus scrofa OX=9823 GN=IL33			IL33	29.393	4.5713	7.3	2
F1S8E6	Deoxyhypusine hydroxylase OS=Sus scrofa OX=9823 GN=DOHH	0.987	0.643	DOHH	33.036	38.285	37.3	8
F1S431	Uncharacterized protein OS=Sus scrofa OX=9823 GN=AARS	1.022	0.288	AARS	105.72	238.07	38.1	34
F1SPF9	Coatomer subunit gamma OS=Sus scrofa OX=9823 GN=COPG1	0.999	0.973	COPG1	96.393	165.93	32.5	24
A0A287AWL8	Trafficking protein particle complex 6B OS=Sus scrofa OX=9823 GN=TRAPPC6B	0.975	0.491	TRAPPC6B	10.736	7.2256	31.9	3
A0A286ZHW0	Splicing factor 3b subunit 1 OS=Sus scrofa OX=9823 GN=SF3B1	0.972	0.539	SF3B1	129.64	2.2498	31.2	30
A0A287BET5	Aly/REF export factor OS=Sus scrofa OX=9823 GN=ALYREF	0.997	0.926	ALYREF	26.869	90.852	37.9	8
A0A286ZNB3	Uncharacterized protein OS=Sus scrofa OX=9823 GN=MRPS21	1.01	0.916	MRPS21	10.661	10.944	37.9	3
A0A287B207	Ubiquitin conjugating enzyme E2 R2 OS=Sus scrofa OX=9823 GN=UBE2R2	0.991	0.884	UBE2R2	27.166	12.42	14.7	4
F1S5H4	Coiled-coil domain containing 186 OS=Sus scrofa OX=9823 GN=CCDC186	0.988	0.804	CCDC186	105.04	23.543	5.9	5
A0A287AV57	Ataxin 2 like OS=Sus scrofa OX=9823 GN=ATXN2L	1.011	0.788	ATXN2L	116.51	55.663	14.4	15
F1RIW3	Palladin, cytoskeletal associated protein OS=Sus scrofa OX=9823 GN=PALLD	0.983	0.956	PALLD	142.42	109.57	13.6	15
I3LQH7	Biliverdin reductase B OS=Sus scrofa OX=9823 GN=BLVRB	1.127	0.45	BLVRB	22.213	68.153	34.5	6
I3LGD6	Uncharacterized protein OS=Sus scrofa OX=9823 GN=SSR3	1.046	0.458	SSR3	21.064	24.943	12.4	2
A5GFZ6	Adenylyltransferase and sulfurtransferase MOCS3 OS=Sus scrofa OX=9823 GN=MOCS3			MOCS3	48.914	5.2317	4.8	2
Q9TT35	Thyroxine-binding globulin OS=Sus scrofa OX=9823 GN=SERPINA7	1.072	0.597	SERPINA7	46.214	6.7068	7.8	3
I3L826	alpha-1,2-Mannosidase OS=Sus scrofa OX=9823 GN=MAN1C1	1.112	0.306	MAN1C1	70.409	5.8629	5.4	4
Q7PCJ9	Diamine acetyltransferase 2 OS=Sus scrofa OX=9823 GN=SAT2	1.031	0.778	SAT2	19.171	31.842	27.1	5
A0A287A3K1	PAXX, non-homologous end joining factor OS=Sus scrofa OX=9823 GN=PAXX	1.148	0.342	PAXX	18.39	3.1433	13.8	2
A0A287AR46	Uncharacterized protein OS=Sus scrofa OX=9823 GN=HABP4	0.98	0.815	HABP4	46.143	5.836	6	3
A5GHL0	RAB22A, member RAS oncogene family OS=Sus scrofa OX=9823 GN=RAB22A	1.049	0.698	RAB22A	21.794	4.8348	20.6	4
A0A286ZPN8	Far upstream element binding protein 1 OS=Sus scrofa OX=9823 GN=FUBP1	0.982	0.668	FUBP1	69.85	145.71	42.9	24
A0A287A6I5	COMM domain containing 8 OS=Sus scrofa OX=9823 GN=COMMD8	1.024	0.464	COMMD8	20.994	5.3441	10.4	2
F1RND0	Unc-119 lipid binding chaperone OS=Sus scrofa OX=9823 GN=UNC119			UNC119	26.868	3.9255	9.2	2
F1SVC3	DNA-directed RNA polymerase subunit OS=Sus scrofa OX=9823 GN=POLR1A	1.017	0.724	POLR1A	162.12	17.76	4.4	7
A0A287AH85	Adenylate kinase 2, mitochondrial OS=Sus scrofa OX=9823 GN=AK2	0.92	0.28	AK2	25.64	77.236	57.3	11
Q06AU1	RB28 OS=Sus scrofa OX=9823 GN=RAB28	1.015	0.751	RAB28	24.787	6.6337	11.8	3
I3L660	Profilin OS=Sus scrofa OX=9823 GN=PFN2	1.033	0.119	PFN2	15.032	19.7	27.1	3
A0A287AZF9	Cytochrome c1 OS=Sus scrofa OX=9823 GN=CYC1	0.993	0.895	CYC1	35.442	32.478	22.7	8
F1STE5	Uncharacterized protein OS=Sus scrofa OX=9823 GN=MRPL30	1.123	0.184	MRPL30	18.549	6.6225	15.5	2
I3LSD2	Major facilitator superfamily domain containing 4B OS=Sus scrofa OX=9823 GN=MFSD4B	0.97	0.684	MFSD4B	51.68	18.069	10.7	2
F1SSV8	RNA polymerase II associated protein 1 OS=Sus scrofa OX=9823 GN=RPAP1	0.999	0.928	RPAP1	117.15	3.6043	2.3	3
F1RIP3	Ferritin OS=Sus scrofa OX=9823 GN=FTL	0.787	0.371	FTL	19.992	154.27	57.5	8
O46374	DNA topoisomerase 2-alpha OS=Sus scrofa OX=9823 GN=TOP2A	1.179	0.404	TOP2A	174.31	9.8719	8	12
A0A287BCS5	Cleavage and polyadenylation specific factor 3 OS=Sus scrofa OX=9823 GN=CPSF3	1.052	0.505	CPSF3	71.527	5.4292	2.5	1
A0A287AEH1	Laminin subunit alpha 5 OS=Sus scrofa OX=9823 GN=LAMA5	0.84	0.437	LAMA5	395.66	38.743	4.6	15
A0A287B781	Uncharacterized protein OS=Sus scrofa OX=9823 GN=LOC110258364	0.977	0.964	LOC110258364	8.5328	3.2871	19.5	2
I3LJG1	ADP ribosylation factor like GTPase 6 OS=Sus scrofa OX=9823 GN=ARL6	0.975	0.752	ARL6	21.012	7.2448	12.9	2
A0A287A1Q9	Phosphatidylinositol 3-kinase catalytic subunit type 3 OS=Sus scrofa OX=9823 GN=PIK3C3	0.978	0.634	PIK3C3	97.466	32.5	7.1	5
A0A287B9S4	PYM homolog 1, exon junction complex associated factor OS=Sus scrofa OX=9823 GN=PYM1	0.9	0.41	PYM1	22.736	31.48	26.6	4
F1S2Q4	NIMA related kinase 9 OS=Sus scrofa OX=9823 GN=NEK9	0.974	0.517	NEK9	118.78	106.48	18.3	19
I3L9F7	Karyopherin subunit alpha 1 OS=Sus scrofa OX=9823 GN=KPNA1	1.013	0.821	KPNA1	71.365	10.087	12.5	7
I3L7I7	Hikeshi, heat shock protein nuclear import factor OS=Sus scrofa OX=9823 GN=HIKESHI	1.02	0.786	HIKESHI	12.756	15.402	11.1	1
A5D9J3	Transporter 1, ATP-binding cassette, sub-family B (MDR/TAP) OS=Sus scrofa OX=9823 GN=TAP1	0.658	0.221	TAP1	80.603	47.687	14.5	10
F1S7H6	Histocompatibility minor 13 OS=Sus scrofa OX=9823 GN=HM13	0.945	0.187	HM13	41.589	63.954	18.8	6
F1S814	Uncharacterized protein OS=Sus scrofa OX=9823 GN=PGM1	0.966	0.63	PGM1	61.534	143.8	45.2	23
F1RJ58	Neurofibromin 1 OS=Sus scrofa OX=9823 GN=NF1	1.025	0.737	NF1	319.46	23.999	4.6	13
K7GMK4	Stathmin OS=Sus scrofa OX=9823 GN=STMN2	1.002	0.914	STMN2	16.981	6.6785	18.4	3
A0A287AJN3	Chromosome 20 open reading frame 27 OS=Sus scrofa OX=9823 GN=C20orf27	0.837	0.127	C20orf27	19.374	5.7852	12.1	2
F1RIT7	Ankyrin repeat domain 13A OS=Sus scrofa OX=9823 GN=ANKRD13A	1.045	0.627	ANKRD13A	37.328	12.044	12.7	4
F1S7A8	FGGY carbohydrate kinase domain containing OS=Sus scrofa OX=9823 GN=FGGY	1.16	0.316	FGGY	53.01	3.0476	2.9	1
A0A287BRM7	Protein O-glucosyltransferase 1 OS=Sus scrofa OX=9823 GN=POGLUT1	0.996	0.915	POGLUT1	39.43	4.3204	7.4	3
F1SR31	THUMP domain containing 3 OS=Sus scrofa OX=9823 GN=THUMPD3	0.983	0.845	THUMPD3	56.588	7.146	5.6	3
Q29092	Endoplasmin OS=Sus scrofa OX=9823 GN=HSP90B1	0.983	0.752	HSP90B1	92.47	271.75	38.6	34
F1SUD5	PHD finger protein 2 OS=Sus scrofa OX=9823 GN=PHF2	1.026	0.766	PHF2	108.47	25.07	5.5	6
I3LC26	WW domain binding protein 2 OS=Sus scrofa OX=9823 GN=WBP2	1.02	0.888	WBP2	23.324	54.39	14.4	3
A0A287BGJ9	ATP-dependent DNA helicase OS=Sus scrofa OX=9823 GN=RECQL	1.09	0.0656	RECQL	73.876	25.907	16.3	9
F1RSY4	Sphingomyelin phosphodiesterase 2 OS=Sus scrofa OX=9823 GN=SMPD2	0.986	0.872	SMPD2	47.572	28.355	13.5	5
F1SNF6	MICOS complex subunit OS=Sus scrofa OX=9823 GN=CHCHD3	0.868	0.3	CHCHD3	26.152	57.609	38.8	9
G9F6X8	Protein disulfide-isomerase OS=Sus scrofa OX=9823 GN=P4HB	0.996	0.896	P4HB	56.398	169.78	46.9	24
A0A287B966	Megakaryoblastic leukemia (translocation) 1 OS=Sus scrofa OX=9823 GN=MKL1	0.98	0.711	MKL1	112.11	2.6844	1.4	1
A0A286ZQ31	Phosphoglycerate mutase OS=Sus scrofa OX=9823 GN=BPGM	1.169	0.525	BPGM	29.939	29.707	23.2	6
F1SV89	Histone deacetylase OS=Sus scrofa OX=9823 GN=HDAC1	1.008	0.786	HDAC1	51.67	29.442	23	11
I3L5X0	Histone deacetylase 8 OS=Sus scrofa OX=9823 GN=HDAC8			HDAC8	31.841	3.2356	6.6	1
F1S1G8	Amine oxidase OS=Sus scrofa OX=9823 GN=LOC110256000			LOC110256000	76.746	6.8332	11.8	7
A0A287AUH0	Solute carrier family 35 member E1 OS=Sus scrofa OX=9823 GN=SLC35E1	0.962	0.656	SLC35E1	39.758	1.8576	2.2	1
A0A287BLZ1	Cyclin G associated kinase OS=Sus scrofa OX=9823 GN=GAK	1.045	0.266	GAK	118.28	3.7314	11.5	11
A0A287BDJ6	Latent transforming growth factor beta binding protein 2 OS=Sus scrofa OX=9823 GN=LTBP2			LTBP2	186.68	4.6458	1.1	2
A0A286ZK31	Cordon-bleu WH2 repeat protein like 1 OS=Sus scrofa OX=9823 GN=COBLL1	1.079	0.631	COBLL1	123.86	245.43	38	33
A0A287A0S1	Golgi phosphoprotein 3 like OS=Sus scrofa OX=9823 GN=GOLPH3L	1.049	0.508	GOLPH3L	32.745	11.133	16.1	3
F1RK83	Scavenger receptor class F member 2 OS=Sus scrofa OX=9823 GN=SCARF2	0.956	0.534	SCARF2	91.627	3.0022	1.3	1
A0A286ZSQ1	Beta-enolase OS=Sus scrofa OX=9823 GN=ENO3	1.256	0.186	ENO3	44.549	10.774	26.6	11
A0A287AEX2	Methyltransferase like 26 OS=Sus scrofa OX=9823 GN=METTL26	1.058	0.717	METTL26	18.181	2.0517	5.9	1
A0A287AWN6	Golgi to ER traffic protein 4 OS=Sus scrofa OX=9823 GN=GET4	1.038	0.713	GET4	36.455	14.767	10.1	3
A0A286ZYQ2	Uncharacterized protein OS=Sus scrofa OX=9823 GN=CCL21			CCL21	13.821	1.9877	23.4	2
O46427	Pro-cathepsin H OS=Sus scrofa OX=9823 GN=CTSH	0.973	0.748	CTSH	37.454	6.8425	5.7	2
A0A287B0B1	Uncharacterized protein OS=Sus scrofa OX=9823 GN=LOC100522722	0.889	0.155	LOC100522722	33.556	1.8155	3.3	1
I3LHS5	Vesicle associated membrane protein 8 OS=Sus scrofa OX=9823 GN=VAMP8	1.087	0.087	VAMP8	11.442	3.9373	15	2
A0A287A2H4	Pleckstrin homology like domain family B member 1 OS=Sus scrofa OX=9823 GN=PHLDB1	0.878	0.0646	PHLDB1	162.88	19.148	5.8	9
F1SS29	Signal recognition particle 14 OS=Sus scrofa OX=9823 GN=SRP14	0.941	0.342	SRP14	12.444	9.8824	19.1	2
A0A286ZZK2	Leukocyte surface antigen CD47 OS=Sus scrofa OX=9823 GN=CD47			CD47	30.398	7.9538	13	3
Q3HUX0	Fatty acid transport protein 1a OS=Sus scrofa OX=9823 GN=SLC27A1	1.095	0.164	SLC27A1	71.233	115.74	27.2	16
P12309	Glutaredoxin-1 OS=Sus scrofa OX=9823 GN=GLRX			GLRX	11.828	9.8525	31.1	3
F1S8C6	Uncharacterized protein OS=Sus scrofa OX=9823 GN=MAVS	0.98	0.997	MAVS	55.095	9.2357	8.6	3
A0A287BDR9	Uncharacterized protein OS=Sus scrofa OX=9823	1.004	0.968	---	111.03	8.6208	3.9	4
I3LCI1	Thyroid hormone receptor interactor 6 OS=Sus scrofa OX=9823 GN=TRIP6	1.115	0.482	TRIP6	50.643	8.4011	7.3	3
F1S1S0	NFKB activating protein like OS=Sus scrofa OX=9823 GN=NKAPL			NKAPL	46.335	1.8265	2.5	1
F1RM03	SUMO1 activating enzyme subunit 1 OS=Sus scrofa OX=9823 GN=SAE1	0.989	0.715	SAE1	38.312	55.797	35.3	12
A0A286ZV86	Uncharacterized protein OS=Sus scrofa OX=9823	1.543	0.31	---	12.374	33.046	47.7	4
I3LGX0	Peptidylprolyl isomerase like 4 OS=Sus scrofa OX=9823 GN=PPIL4	0.949	0.468	PPIL4	57.202	13.705	8.5	4
F1SUK6	Calpain 5 OS=Sus scrofa OX=9823 GN=CAPN5	1.056	0.612	CAPN5	73.233	9.9924	5.2	3
I3LER5	Cytochrome c oxidase subunit 4 isoform 1, mitochondrial OS=Sus scrofa OX=9823 GN=COX4I1	0.846	0.292	COX4I1	19.64	62.802	45.6	8
F1S8J6	RAB2B, member RAS oncogene family OS=Sus scrofa OX=9823 GN=RAB2B	1.077	0.19	RAB2B	24.236	10.262	41.7	7
I3L9H8	Staufen double-stranded RNA binding protein 1 OS=Sus scrofa OX=9823 GN=STAU1	0.989	0.741	STAU1	55.085	39.803	26.4	12
F1S2M9	Protein O-mannosyltransferase 2 OS=Sus scrofa OX=9823 GN=POMT2	0.821	0.236	POMT2	91.874	12.097	3.7	2
A0A287A7D4	Uncharacterized protein OS=Sus scrofa OX=9823 GN=C4BPA	1.606	0.0805	C4BPA	60.799	31.103	12.9	7
F1RSJ3	Trafficking protein particle complex 9 OS=Sus scrofa OX=9823 GN=TRAPPC9	1.015	0.642	TRAPPC9	104.05	19.448	8.9	8
F1RQS5	Cell division cycle 5 like OS=Sus scrofa OX=9823 GN=CDC5L	1.007	0.855	CDC5L	92.221	41.019	17.5	14
Q9GL51	Platelet-activating factor acetylhydrolase IB subunit alpha OS=Sus scrofa OX=9823 GN=PAFAH1B1	1.016	0.637	PAFAH1B1	46.654	124.24	43.4	17
F1SUS2	NECAP endocytosis associated 2 OS=Sus scrofa OX=9823 GN=NECAP2	0.993	0.93	NECAP2	28.626	45.747	28.2	6
A0A286ZRN8	Spectrin beta chain OS=Sus scrofa OX=9823 GN=SPTBN2			SPTBN2	260.7	2.3927	4.6	11
D2WKD6	Sodium/potassium-transporting ATPase subunit alpha OS=Sus scrofa OX=9823 GN=ATP1A1	0.972	0.616	ATP1A1	112.75	302.04	38.5	37
Q95JA5	Transcription factor GATA-6 (Fragment) OS=Sus scrofa OX=9823 GN=GATA6	1.001	0.846	GATA6	45.41	5.0103	3.1	1
F1S386	THO complex 3 OS=Sus scrofa OX=9823 GN=THOC3	0.94	0.135	THOC3	38.799	17.162	17.4	6
F1S3N6	Ring finger protein 2 OS=Sus scrofa OX=9823 GN=RNF2	1.055	0.368	RNF2	37.623	3.7428	7.4	2
A0A287A701	Uncharacterized protein OS=Sus scrofa OX=9823 GN=TBK1	0.919	0.0137	TBK1	69.909	24.251	7.9	5
I3LKV0	Uncharacterized protein OS=Sus scrofa OX=9823 GN=SLIRP	1.053	0.39	SLIRP	12.598	28.059	46.8	7
I3L7Z9	Non-specific serine/threonine protein kinase OS=Sus scrofa OX=9823 GN=MARK2	1.048	0.321	MARK2	77.56	22.326	10.1	6
A0A287A230	Synaptojanin 1 OS=Sus scrofa OX=9823 GN=SYNJ1			SYNJ1	142.41	1.9594	0.9	1
A0A287BRT7	Signal peptidase complex catalytic subunit SEC11 OS=Sus scrofa OX=9823 GN=SEC11A	1.024	0.449	SEC11A	20.625	16.247	24.6	6
A0A287AJY2	Uncharacterized protein OS=Sus scrofa OX=9823 GN=TCP1			TCP1	58.021	4.4359	33.5	17
F1S2E4	Zinc finger MIZ-type containing 1 OS=Sus scrofa OX=9823 GN=ZMIZ1			ZMIZ1	113.95	8.5472	3	3
A0A287AY15	Sortilin related VPS10 domain containing receptor 2 OS=Sus scrofa OX=9823 GN=SORCS2	0.879	0.149	SORCS2	113.67	68.197	17.8	15
F1SSF8	Uncharacterized protein OS=Sus scrofa OX=9823 GN=POLD2	0.955	0.561	POLD2	51.482	17.13	11.7	6
M3VK03	Charged multivesicular body protein 7 OS=Sus scrofa OX=9823 GN=CHMP7	0.94	0.198	CHMP7	50.496	14.189	13.3	6
A0A287A4L1	Calcium-transporting ATPase OS=Sus scrofa OX=9823 GN=ATP2B1	0.944	0.301	ATP2B1	129.53	35.532	16.7	15
Q95266	Calcium/calmodulin-dependent protein kinase type II subunit delta OS=Sus scrofa OX=9823 GN=CAMK2D	0.955	0.408	CAMK2D	56.389	25.399	19.8	9
F1RLR4	ERCC excision repair 4, endonuclease catalytic subunit OS=Sus scrofa OX=9823 GN=ERCC4	1.056	0.645	ERCC4	102.22	4.7732	3.2	3
I3LNR4	2-oxoisovalerate dehydrogenase subunit alpha OS=Sus scrofa OX=9823 GN=BCKDHA	1.066	0.825	BCKDHA	51.177	117.88	42	18
F1SI90	ADP dependent glucokinase OS=Sus scrofa OX=9823 GN=ADPGK	0.978	0.642	ADPGK	53.999	22.101	13.1	6
F1SUG7	DEAD (Asp-Glu-Ala-Asp) box helicase 21 OS=Sus scrofa OX=9823 GN=DDX21	1.003	0.939	DDX21	87.193	56.942	25.9	19
F1SP55	Uncharacterized protein OS=Sus scrofa OX=9823 GN=ABCA1			ABCA1	254.29	1.9756	0.4	1
I3LCH3	RNA polymerase II subunit C OS=Sus scrofa OX=9823 GN=POLR2C	1.03	0.413	POLR2C	31.402	16.438	11.3	3
A0A287AT81	Activated leukocyte cell adhesion molecule OS=Sus scrofa OX=9823 GN=ALCAM	1.014	0.991	ALCAM	58.127	15.128	13.2	6
F1RYL5	DnaJ homolog subfamily C member 10 OS=Sus scrofa OX=9823 GN=DNAJC10	1.065	0.143	DNAJC10	91.103	40.767	19.1	15
A0A287AX01	Mitogen-activated protein kinase OS=Sus scrofa OX=9823 GN=MAPK14	1.047	0.0108	MAPK14	39.561	75.287	34.5	9
A0A287A462	Guanine nucleotide-binding protein subunit gamma OS=Sus scrofa OX=9823 GN=GNG10	0.966	0.591	GNG10	7.3074	13.667	22.1	1
F1RQP7	Uncharacterized protein OS=Sus scrofa OX=9823 GN=RASGRP2			RASGRP2	68.984	1.7975	1.3	1
F1S396	NIN1/PSMD8 binding protein 1 homolog OS=Sus scrofa OX=9823 GN=NOB1	1.089	0.105	NOB1	46.31	28.499	15.3	7
I3L8J2	Galectin OS=Sus scrofa OX=9823 GN=LGALSL	1.204	0.185	LGALSL	18.955	22.914	35.5	5
A0A287BE25	Mahogunin ring finger 1 OS=Sus scrofa OX=9823 GN=MGRN1	0.979	0.726	MGRN1	53.362	7.8857	7	3
I3LBB2	Vacuolar protein sorting-associated protein 35 OS=Sus scrofa OX=9823 GN=VPS35	1.002	0.93	VPS35	91.692	147.67	25.8	21
A0A287BD81	RAB27B, member RAS oncogene family OS=Sus scrofa OX=9823 GN=RAB27B	0.883	0.324	RAB27B	24.592	14.763	18.8	4
F1RGU1	Uncharacterized protein OS=Sus scrofa OX=9823 GN=TSNAX	1.034	0.416	TSNAX	32.932	25.657	23.1	6
A0A286ZLQ0	Tripartite motif containing 23 OS=Sus scrofa OX=9823 GN=TRIM23	1.097	0.186	TRIM23	53.658	4.8098	2.1	1
A0A287B954	GATA zinc finger domain containing 2B OS=Sus scrofa OX=9823 GN=GATAD2B	0.981	0.711	GATAD2B	65.26	38.482	22.6	11
A0A286ZXF3	Hydroxy-delta-5-steroid dehydrogenase, 3 beta- and steroid delta-isomerase 7 OS=Sus scrofa OX=9823 GN=HSD3B7	1.109	0.0947	HSD3B7	44.885	2.735	2.9	1
F1RHM9	tRNA methyltransferase 2 homolog A OS=Sus scrofa OX=9823 GN=TRMT2A	1.041	0.714	TRMT2A	67.785	22.682	13.4	7
F1S418	Uncharacterized protein OS=Sus scrofa OX=9823 GN=PRDX3	1.028	0.82	PRDX3	28.471	96.021	42.9	10
F1RS74	TBC1 domain family member 5 OS=Sus scrofa OX=9823 GN=TBC1D5	0.989	0.798	TBC1D5	90.799	37.186	10	8
F1SHE8	Ribosome biogenesis protein WDR12 OS=Sus scrofa OX=9823 GN=WDR12	0.895	0.168	WDR12	47.604	41.511	15.1	5
A0A287ACY9	Uncharacterized protein OS=Sus scrofa OX=9823 GN=POM121C	1.002	0.953	POM121C	94.771	5.6368	2.7	3
A0A286ZY95	Fibronectin 1 OS=Sus scrofa OX=9823 GN=FN1	0.913	0.646	FN1	262.32	323.31	32.5	62
A0A287A9L5	VPS16, CORVET/HOPS core subunit OS=Sus scrofa OX=9823 GN=VPS16	1.096	0.484	VPS16	89.849	5.9225	4.4	3
I3LTQ6	Sideroflexin OS=Sus scrofa OX=9823 GN=SFXN3	1.008	0.926	SFXN3	35.446	56.063	31.5	9
F1RRV9	KH RNA binding domain containing, signal transduction associated 3 OS=Sus scrofa OX=9823 GN=KHDRBS3			KHDRBS3	39.452	-2	6.8	3
I3L786	Uncharacterized protein OS=Sus scrofa OX=9823 GN=CLN8	1.125	0.544	CLN8	31.863	6.4773	8.6	2
I3LB38	ATP binding cassette subfamily A member 9 OS=Sus scrofa OX=9823 GN=ABCA9			ABCA9	183.68	6.9071	2	3
F1S4I6	WD repeat domain 19 OS=Sus scrofa OX=9823 GN=WDR19	0.998	0.954	WDR19	146.02	5.0203	2.2	3
C9E1C9	CDK9 OS=Sus scrofa OX=9823 GN=CDK9	1.015	0.539	CDK9	42.761	41.068	20.2	7
A0A287BSZ1	B-Raf proto-oncogene, serine/threonine kinase OS=Sus scrofa OX=9823 GN=BRAF			BRAF	74.15	3.0603	4.3	3
F1SQ46	Y-box binding protein 3 OS=Sus scrofa OX=9823 GN=YBX3	0.946	0.622	YBX3	32.694	15.27	14.4	3
Q8MJ49	Osteoclast-stimulating factor 1 OS=Sus scrofa OX=9823 GN=OSTF1	1.095	0.323	OSTF1	23.739	17.447	26.2	3
I3LQM5	Protein S (alpha) OS=Sus scrofa OX=9823 GN=PROS1	1.095	0.313	PROS1	70.328	61.944	12.2	6
A0A287B249	Uncharacterized protein OS=Sus scrofa OX=9823	1.557	0.555	---	11.415	68.469	64	6
A0A287B160	Uncharacterized protein OS=Sus scrofa OX=9823 GN=TARDBP	0.968	0.577	TARDBP	33.596	21.046	16.4	6
A0A287ACX4	Peptidylprolyl isomerase OS=Sus scrofa OX=9823 GN=FKBP2	0.933	0.529	FKBP2	15.374	40.386	25.7	5
I3LBH0	Reticulon OS=Sus scrofa OX=9823 GN=RTN1	1.15	0.67	RTN1	23.575	4.1118	7.7	2
I3LPR4	Sideroflexin 2 OS=Sus scrofa OX=9823 GN=SFXN2	0.959	0.701	SFXN2	30.592	6.8831	15.7	4
A0A287BA71	ER membrane protein complex subunit 2 OS=Sus scrofa OX=9823 GN=EMC2	0.963	0.609	EMC2	34.429	71.326	20.4	5
A0A287AEA4	Ancient ubiquitous protein 1 OS=Sus scrofa OX=9823 GN=AUP1	0.863	0.128	AUP1	40.671	14.111	12.7	5
A0A287A7L4	Leucine rich repeat containing 25 OS=Sus scrofa OX=9823 GN=LRRC25	0.974	0.95	LRRC25	34.176	5.5405	5.8	1
I3LGJ5	Tankyrase 1 binding protein 1 OS=Sus scrofa OX=9823 GN=TNKS1BP1	1.034	0.266	TNKS1BP1	152.28	297.03	33.1	36
F1SDX3	Ral GTPase activating protein non-catalytic beta subunit OS=Sus scrofa OX=9823 GN=RALGAPB	1.008	0.805	RALGAPB	166.37	16.007	5.6	7
F1S5Y5	Syntaxin binding protein 3 OS=Sus scrofa OX=9823 GN=STXBP3	0.998	0.996	STXBP3	68.039	26.934	14.3	10
P09623	Dihydrolipoyl dehydrogenase, mitochondrial OS=Sus scrofa OX=9823 GN=DLD	1.025	0.423	DLD	54.185	132.37	29.7	13
F1S2E1	Vacuolar ATPase assembly integral membrane protein VMA21 OS=Sus scrofa OX=9823 GN=VMA21	0.918	0.682	VMA21	23.966	8.7707	16.1	3
A0A287BSU0	Uncharacterized protein OS=Sus scrofa OX=9823	0.947	0.732	---	15.887	27.115	20.7	2
A0A287B1R6	Armadillo repeat containing 8 OS=Sus scrofa OX=9823 GN=ARMC8	1.01	0.902	ARMC8	66.059	18.068	12.6	7
A0A286ZRY5	Uncharacterized protein OS=Sus scrofa OX=9823 GN=UBE2D3	1.06	0.442	UBE2D3	15.732	9.8959	12.9	2
F1S4D5	Kynurenine aminotransferase 3 OS=Sus scrofa OX=9823 GN=KYAT3	1.123	0.374	KYAT3	47.253	103.52	27.1	12
F1RSW6	Uncharacterized protein OS=Sus scrofa OX=9823 GN=POLR1D			POLR1D	15.153	2.3942	8.3	1
A0A287BMY7	Uncharacterized protein OS=Sus scrofa OX=9823 GN=ACSL1	1.039	0.53	ACSL1	78.032	49.649	19.5	13
A0SEH3	Complement component C8G OS=Sus scrofa OX=9823 GN=C8G	1.115	0.39	C8G	22.283	21.605	26.2	5
A0A287B3H4	DIS3 homolog, exosome endoribonuclease and 3'-5' exoribonuclease OS=Sus scrofa OX=9823 GN=DIS3	1.029	0.434	DIS3	109.2	70.338	22.7	16
A0A287AA45	Uncharacterized protein OS=Sus scrofa OX=9823 GN=HNMT	0.993	0.807	HNMT	33.482	38.757	25.7	6
A0A287BGU4	YME1 like 1 ATPase OS=Sus scrofa OX=9823 GN=YME1L1	0.978	0.721	YME1L1	74.985	5.9335	4.2	3
A0A287A0N3	Phosphatidylinositol glycan anchor biosynthesis class N OS=Sus scrofa OX=9823 GN=PIGN			PIGN	93.899	5.3977	4.2	4
D0G6R5	Phosphatidylinositol glycan anchor biosynthesis, class U OS=Sus scrofa OX=9823 GN=PIGU	0.97	0.752	PIGU	49.929	6.9724	7.1	3
P02550	Tubulin alpha-1A chain OS=Sus scrofa OX=9823 GN=TUBA1A	0.957	0.596	TUBA1A	50.068	9.4126	44.3	19
F1RGU8	Nucleoside-triphosphatase, cancer-related OS=Sus scrofa OX=9823 GN=NTPCR	0.989	0.883	NTPCR	20.33	26.811	29.6	5
A0A287AAG0	UDP-N-acetylglucosamine pyrophosphorylase 1 like 1 OS=Sus scrofa OX=9823 GN=UAP1L1	0.994	0.975	UAP1L1	55.944	39.228	23.6	9
A0A287AR05	Uncharacterized protein OS=Sus scrofa OX=9823 GN=ALDH5A1	1.207	0.623	ALDH5A1	57.412	64.357	32	18
A0A287A317	Hyaluronidase OS=Sus scrofa OX=9823 GN=HYAL2	1.05	0.564	HYAL2	51.15	18.758	7	2
A0A287ATT2	Uncharacterized protein OS=Sus scrofa OX=9823	0.784	0.229	---	36.034	69.871	42.7	11
A0A287AFF5	Peptidyl-prolyl cis-trans isomerase OS=Sus scrofa OX=9823 GN=PPIL1	1.01	0.732	PPIL1	18.237	35.077	36.1	5
P00258	Adrenodoxin, mitochondrial OS=Sus scrofa OX=9823 GN=FDX1	1.035	0.806	FDX1	19.931	30.661	37.1	7
A0A287AQT0	Replication factor C subunit 4 OS=Sus scrofa OX=9823 GN=RFC4	0.979	0.829	RFC4	32.792	9.2045	12.7	4
A0A287A995	Glutathione S-transferase OS=Sus scrofa OX=9823 GN=GSTA1	0.268	0.352	GSTA1	25.476	26.464	33.2	7
F1SQS3	CTP synthase OS=Sus scrofa OX=9823 GN=CTPS2	0.968	0.609	CTPS2	65.55	38.388	19.1	10
A0A287AZH1	Uncharacterized protein OS=Sus scrofa OX=9823 GN=NAP1L4	1.058	0.0391	NAP1L4	42.602	33.961	22.1	6
I3LN61	Non-specific serine/threonine protein kinase OS=Sus scrofa OX=9823 GN=STK38L	1.025	0.78	STK38L	53.931	7.8803	10.5	5
F1RL05	DNA topoisomerase OS=Sus scrofa OX=9823 GN=TOP3B	1.011	0.806	TOP3B	96.074	12.064	6.1	5
B3VN02	1-acyl-sn-glycerol-3-phosphate acyltransferase OS=Sus scrofa OX=9823 GN=AGPAT2			AGPAT2	31.019	4.2165	7.2	2
A0A286ZNK2	Derlin OS=Sus scrofa OX=9823 GN=DERL1	0.927	0.191	DERL1	28.834	5.3938	12.4	3
A0A287B4Y6	Uncharacterized protein OS=Sus scrofa OX=9823 GN=LOC100625207	1.009	0.816	LOC100625207	282.74	19.356	12.4	28
I3LB23	Uncharacterized protein OS=Sus scrofa OX=9823 GN=TMX4	1.246	0.0599	TMX4	39.693	16.813	10.8	4
F1S300	Translocated promoter region, nuclear basket protein OS=Sus scrofa OX=9823 GN=TPR	0.978	0.352	TPR	274.72	323.31	31	73
A0A287AEB9	Cytochrome P450 family 7 subfamily B member 1 OS=Sus scrofa OX=9823 GN=CYP7B1	1.022	0.758	CYP7B1	50.352	25.529	20	8
A5GHK7	Activity-dependent neuroprotector OS=Sus scrofa OX=9823 GN=ADNP	0.994	0.885	ADNP	123.76	48.21	14.7	15
F1SUZ5	Ribonucleoside-diphosphate reductase OS=Sus scrofa OX=9823 GN=RRM1	1.128	0.0728	RRM1	89.66	100.82	24	19
C9K507	CDK-activating kinase assembly factor MAT1 OS=Sus scrofa OX=9823 GN=MAT1	0.977	0.772	MAT1	35.811	3.5941	4.2	1
A0A286ZX26	Cathepsin D OS=Sus scrofa OX=9823 GN=CTSD	0.925	0.596	CTSD	44.123	102.92	40.2	13
A0A287BCY9	Sodium/potassium-transporting ATPase subunit alpha OS=Sus scrofa OX=9823 GN=ATP1A2	0.982	0.836	ATP1A2	103.61	66.12	30.6	27
F1RUA3	UPF3B, regulator of nonsense mediated mRNA decay OS=Sus scrofa OX=9823 GN=UPF3B	0.898	0.386	UPF3B	56.261	8.3746	8.3	4
F1S6R1	Uncharacterized protein OS=Sus scrofa OX=9823 GN=CIRBP	1.118	0.277	CIRBP	18.607	31.636	23.8	4
A0A287ASR2	Coiled-coil domain containing 88A OS=Sus scrofa OX=9823 GN=CCDC88A	1.014	0.86	CCDC88A	183.06	14.339	4.3	8
A0A287AXS4	Uncharacterized protein OS=Sus scrofa OX=9823 GN=LOC102159373			LOC102159373	16.691	3.8385	64.4	13
F1REX8	Huntingtin interacting protein 1 related OS=Sus scrofa OX=9823 GN=HIP1R	1.08	0.381	HIP1R	119.75	17.988	8.7	8
P19133	Ferritin light chain (Fragment) OS=Sus scrofa OX=9823 GN=FTL	0.817	0.63	FTL	8.7839	56.082	76.9	5
Q2HY40	Thioredoxin-interacting protein OS=Sus scrofa OX=9823 GN=TXNIP	0.945	0.512	TXNIP	43.81	14.336	9.2	3
A0A287BEC7	Uncharacterized protein OS=Sus scrofa OX=9823	1.076	0.206	---	15.263	36.085	24.3	2
F1RGX2	Uncharacterized protein OS=Sus scrofa OX=9823 GN=FAM234A	1.004	0.912	FAM234A	58.757	6.8727	9.8	5
F1SIE4	Uncharacterized protein OS=Sus scrofa OX=9823 GN=UBL7	0.937	0.525	UBL7	40.345	13.401	17.1	5
F1SGN5	Transmembrane 9 superfamily member OS=Sus scrofa OX=9823 GN=TM9SF1	0.996	0.884	TM9SF1	69.004	46.295	12.2	7
P80015	Azurocidin OS=Sus scrofa OX=9823 GN=AZU1	1.345	0.583	AZU1	27.039	40.748	18.7	4
A0A287A3B0	Mitogen-activated protein kinase 8 interacting protein 3 OS=Sus scrofa OX=9823 GN=MAPK8IP3	0.814	0.169	MAPK8IP3	147.41	4.4105	4.4	7
A0A287A718	Uncharacterized protein OS=Sus scrofa OX=9823 GN=HPS3	0.968	0.68	HPS3	103.37	4.9909	2.5	2
F1SV35	Aminoadipate-semialdehyde dehydrogenase-phosphopantetheinyl transferase OS=Sus scrofa OX=9823 GN=AASDHPPT	1.056	0.273	AASDHPPT	35.353	16.56	20.9	6
P61292	Serine/threonine-protein phosphatase PP1-beta catalytic subunit OS=Sus scrofa OX=9823 GN=PPP1CB	1.021	0.913	PPP1CB	37.186	63.393	37	10
F1RNP4	P2X purinoceptor OS=Sus scrofa OX=9823 GN=P2RX7			P2RX7	39.49	8.0534	12.8	4
Q6IM70	Reticulon OS=Sus scrofa OX=9823 GN=RTN4	1.046	0.807	RTN4	22.425	1.7891	26.1	5
A0A287BL83	Uncharacterized protein OS=Sus scrofa OX=9823 GN=LOC100622246	0.992	0.962	LOC100622246	30.568	323.31	81.1	21
I3LAV9	TOX high mobility group box family member 4 OS=Sus scrofa OX=9823 GN=TOX4			TOX4	66.312	3.6676	2.1	1
P50447	Alpha-1-antitrypsin OS=Sus scrofa OX=9823 GN=SERPINA1	0.679	0.21	SERPINA1	47.194	80.636	25.2	10
A0A287B2F5	Uncharacterized protein OS=Sus scrofa OX=9823	1.059	0.924	---	19.43	56.721	17.5	2
F1SJ20	Transmembrane protein 115 OS=Sus scrofa OX=9823 GN=TMEM115	1.036	0.733	TMEM115	38.323	4.2743	9.4	2
A0A287AY64	GLI pathogenesis related 2 OS=Sus scrofa OX=9823 GN=GLIPR2	1.028	0.741	GLIPR2	17.225	18.044	22.1	3
I3LS70	Importin subunit alpha OS=Sus scrofa OX=9823 GN=KPNA2	1.009	0.911	KPNA2	57.975	28.099	16.4	6
F1RUU2	Mitochondrial ribosomal protein S10 OS=Sus scrofa OX=9823 GN=MRPS10	1.163	0.136	MRPS10	23.154	20.136	19.4	3
I3LJ31	Transmembrane protein 259 OS=Sus scrofa OX=9823 GN=TMEM259	1.057	0.317	TMEM259	68.06	5.7805	4.7	3
I3LKM7	Ral GTPase-activating protein subunit alpha-1 OS=Sus scrofa OX=9823 GN=RALGAPA1	0.983	0.416	RALGAPA1	192.87	10.232	3.2	5
F1RKR4	Uncharacterized protein OS=Sus scrofa OX=9823 GN=TMED3	1.018	0.82	TMED3	24.6	22.768	13.4	3
A0A287B8R9	Zinc finger CCCH-type containing 14 OS=Sus scrofa OX=9823 GN=ZC3H14	1.033	0.298	ZC3H14	65.311	32.533	12.8	6
A0A287B2L1	PTPRF interacting protein alpha 1 OS=Sus scrofa OX=9823 GN=PPFIA1	0.96	0.253	PPFIA1	132.53	24.313	9.9	10
K7GM45	Tyrosine-protein kinase OS=Sus scrofa OX=9823 GN=SRC	1.11	0.149	SRC	60.182	31.039	16.8	8
I3W8V7	U2 snRNP auxiliary factor large subunit OS=Sus scrofa OX=9823 GN=U2AF2	0.924	0.352	U2AF2	53.12	35.973	20	9
I3LNE5	Uncharacterized protein OS=Sus scrofa OX=9823	0.991	0.76	---	19.79	65.971	44.6	9
A0A287AWQ9	Trafficking protein particle complex subunit OS=Sus scrofa OX=9823 GN=TRAPPC3	0.992	0.806	TRAPPC3	20.29	31.869	26.1	5
A0A287AHM2	Phosphorylase b kinase regulatory subunit OS=Sus scrofa OX=9823 GN=PHKA1	1.026	0.675	PHKA1	134.07	18.503	5.4	6
Q29175	Zinc transporter SLC39A7 (Fragments) OS=Sus scrofa OX=9823 GN=SLC39A7	0.936	0.551	SLC39A7	16.84	6.0017	8.4	1
I3LLD6	Uncharacterized protein OS=Sus scrofa OX=9823 GN=THUMPD1	0.982	0.894	THUMPD1	40.012	220.71	49.9	17
F1SUX4	Nuclear mitotic apparatus protein 1 OS=Sus scrofa OX=9823 GN=NUMA1	0.995	0.903	NUMA1	235.24	323.31	42.9	82
F1SLQ7	Mitochondrial ribosome recycling factor OS=Sus scrofa OX=9823 GN=MRRF	1.063	0.468	MRRF	28.889	17.812	18.3	3
A0A287ATW2	Protein phosphatase 1 regulatory subunit 12A OS=Sus scrofa OX=9823 GN=PPP1R12A	0.949	0.466	PPP1R12A	80.877	71.091	18	12
F1S5W4	KIAA0513 OS=Sus scrofa OX=9823 GN=KIAA0513			KIAA0513	45.422	1.824	3.2	1
A0A286ZMD7	Gem nuclear organelle associated protein 6 OS=Sus scrofa OX=9823 GN=GEMIN6	0.891	0.409	GEMIN6	18.732	3.4734	7.2	1
F1RGM8	Adenosine deaminase, RNA specific OS=Sus scrofa OX=9823 GN=ADAR	0.945	0.727	ADAR	126.57	51.208	16.2	18
A0A287BGN0	Cytochrome c oxidase subunit 6A, mitochondrial OS=Sus scrofa OX=9823 GN=COX6A1	0.98	0.825	COX6A1	12.462	20.896	42.3	2
I3LU51	Heterogeneous nuclear ribonucleoprotein U like 1 OS=Sus scrofa OX=9823 GN=HNRNPUL1	0.986	0.616	HNRNPUL1	93.031	101.31	24.6	18
F1RW76	Serine/threonine-protein kinase RIO1 OS=Sus scrofa OX=9823 GN=RIOK1			RIOK1	60.036	2.2778	2.1	1
F1SSX8	Uncharacterized protein OS=Sus scrofa OX=9823 GN=GABPB2	1.022	0.732	GABPB2	44.664	3.8811	5.1	2
A0A287AU24	Ribonucleoprotein, PTB binding 1 OS=Sus scrofa OX=9823 GN=RAVER1	0.893	0.14	RAVER1	73.436	30.373	16.3	7
A0A287BKW1	Signal transducer and activator of transcription OS=Sus scrofa OX=9823 GN=STAT1	0.955	0.828	STAT1	87.678	226.28	36.8	26
F1RJR8	Scavenger receptor class A member 5 OS=Sus scrofa OX=9823 GN=SCARA5	1.204	0.484	SCARA5	52.26	27.465	20.3	8
K9IVQ3	Non-POU domain containing octamer binding OS=Sus scrofa OX=9823 GN=NONO	0.989	0.648	NONO	54.103	180.56	54.5	26
A0A287AJD5	G protein subunit alpha 12 OS=Sus scrofa OX=9823 GN=GNA12			GNA12	44.168	2.3269	4.7	2
A0A286ZMY3	TRPM8 channel associated factor 1 OS=Sus scrofa OX=9823 GN=TCAF1	1.162	0.1	TCAF1	96.203	12.679	5.8	5
F1SV59	ADP-ribosylhydrolase like 2 OS=Sus scrofa OX=9823 GN=ADPRHL2	0.927	0.1	ADPRHL2	39.253	42.55	20.8	6
F1RSR1	Spartin OS=Sus scrofa OX=9823 GN=SPART	0.972	0.627	SPART	65.154	38.481	13.3	6
F1SQI5	Protein phosphatase 1 regulatory subunit 21 OS=Sus scrofa OX=9823 GN=PPP1R21	1.002	0.936	PPP1R21	88.337	41.643	16.6	12
F2Z4Y0	Uncharacterized protein OS=Sus scrofa OX=9823 GN=SNRPD3	0.978	0.699	SNRPD3	13.916	57.247	31.7	3
I3LE25	Solute carrier family 33 (Acetyl-CoA transporter), member 1 tv1 OS=Sus scrofa OX=9823 GN=SLC33A1	0.964	0.623	SLC33A1	61.012	32.541	13.5	7
F1SHI1	Exostosin glycosyltransferase 2 OS=Sus scrofa OX=9823 GN=EXT2			EXT2	78.759	2.3909	2.5	2
F1RQJ0	Sin3A associated protein 130 OS=Sus scrofa OX=9823 GN=SAP130	1.032	0.594	SAP130	101.33	2.2903	1.1	1
F1RPC8	Crystallin mu OS=Sus scrofa OX=9823 GN=CRYM	0.913	0.55	CRYM	33.508	16.679	18.2	6
I3LDX2	Uncharacterized protein OS=Sus scrofa OX=9823 GN=RNASEH2B	0.919	0.25	RNASEH2B	29.182	6.6042	10.2	3
A0A287A3U1	Sorting nexin 19 OS=Sus scrofa OX=9823 GN=SNX19			SNX19	89.921	2.1396	1	1
A0A287BKU6	Uncharacterized protein OS=Sus scrofa OX=9823 GN=CDK7			CDK7	36.345	4.5223	9	3
A0A287BI10	Uncharacterized protein OS=Sus scrofa OX=9823	1.106	0.346	---	33.623	6.2858	4.7	1
A0A287BB21	Hexosyltransferase OS=Sus scrofa OX=9823 GN=CHSY1	0.96	0.607	CHSY1	89.113	2.2819	2.2	1
B8Y648	Ubiquitin-conjugating enzyme E2L 3 OS=Sus scrofa OX=9823 GN=UBE2L3	1.04	0.534	UBE2L3	17.861	12.575	26.6	5
F1RGI7	Uncharacterized protein OS=Sus scrofa OX=9823 GN=MATR3	1.006	0.839	MATR3	94.732	165.46	31	28
A5GFQ9	Serine/threonine-protein phosphatase 2A 56 kDa regulatory subunit OS=Sus scrofa OX=9823 GN=PPP2R5D	0.952	0.381	PPP2R5D	69.981	106.11	22.3	15
A0A286ZLB6	Uncharacterized protein OS=Sus scrofa OX=9823 GN=SPIN1	1.011	0.777	SPIN1	27.09	6.9187	16.9	3
A0A287B030	NmrA like redox sensor 1 OS=Sus scrofa OX=9823 GN=NMRAL1	1.061	0.436	NMRAL1	33.097	9.1378	12.7	4
F1S6Q1	Uncharacterized protein OS=Sus scrofa OX=9823 GN=NDUFA13	0.805	0.125	NDUFA13	18.494	28.873	37.1	6
F1SUV1	Uncharacterized protein OS=Sus scrofa OX=9823 GN=STARD10	0.901	0.289	STARD10	33.008	14.237	9.6	2
F1RVS8	Uncharacterized protein OS=Sus scrofa OX=9823 GN=MTCH1	0.94	0.327	MTCH1	41.558	26.011	31.9	11
F1RMT5	Uncharacterized protein OS=Sus scrofa OX=9823	0.978	0.686	---	88.068	40.298	19.7	14
F1RN67	Golgi SNAP receptor complex member 1 OS=Sus scrofa OX=9823 GN=GOSR1	1.014	0.669	GOSR1	27.41	8.5402	12.5	4
F2Z5P9	LSM8 homolog, U6 small nuclear RNA associated OS=Sus scrofa OX=9823 GN=LSM8	0.98	0.653	LSM8	10.403	10.486	33.3	3
A0A286ZRV9	Uncharacterized protein OS=Sus scrofa OX=9823	0.738	0.355	---	20.793	21.226	14.6	2
I3LJK4	Uncharacterized protein OS=Sus scrofa OX=9823 GN=TMEM126A	0.972	0.737	TMEM126A	21.571	6.2669	15.3	3
A0A286ZPV6	Protein N-terminal asparagine amidohydrolase OS=Sus scrofa OX=9823 GN=NTAN1			NTAN1	40.826	5.3893	8.8	4
A0A287AVH9	RNA binding motif protein 15 OS=Sus scrofa OX=9823 GN=RBM15	0.995	0.907	RBM15	99.912	29.912	11.8	9
F1S4I0	N(alpha)-acetyltransferase 35, NatC auxiliary subunit OS=Sus scrofa OX=9823 GN=NAA35	0.97	0.522	NAA35	83.535	22.752	12.6	9
F1S187	Taf15 OS=Sus scrofa OX=9823 GN=TAF15	0.95	0.376	TAF15	62.474	56.031	40.2	12
F1SN05	Eukaryotic translation initiation factor 3 subunit J OS=Sus scrofa OX=9823 GN=EIF3J	0.949	0.233	EIF3J	27.746	67.829	37.5	10
A0A287AJL6	cAMP responsive element binding protein 1 OS=Sus scrofa OX=9823 GN=CREB1	1.008	0.941	CREB1	30.151	17.916	21.2	4
P10173	Fumarate hydratase, mitochondrial OS=Sus scrofa OX=9823 GN=FH	0.988	0.938	FH	50.009	-2	37.8	16
I3LH72	Ectonucleoside triphosphate diphosphohydrolase 6 (putative) OS=Sus scrofa OX=9823 GN=ENTPD6	1.165	0.171	ENTPD6	49.939	6.7425	7.2	3
A0A287BKY7	SWI/SNF related, matrix associated, actin dependent regulator of chromatin, subfamily d, member 1 OS=Sus scrofa OX=9823 GN=SMARCD1			SMARCD1	65.107	6.7517	5.1	3
F1RU39	Phosphofurin acidic cluster sorting protein 1 OS=Sus scrofa OX=9823 GN=PACS1	1.03	0.864	PACS1	100.58	24.669	7.4	6
K7GR19	Nibrin OS=Sus scrofa OX=9823 GN=NBN	0.959	0.155	NBN	82.361	14.386	11.3	8
F1RR45	Uncharacterized protein OS=Sus scrofa OX=9823 GN=CRAT	0.999	0.962	CRAT	70.902	64.586	24.1	14
A0A287BRV8	Uncharacterized protein OS=Sus scrofa OX=9823 GN=TDP2	0.821	0.25	TDP2	34.575	3.6531	3.6	1
I3LTB8	Complement C3 OS=Sus scrofa OX=9823 GN=C3	1.208	0.356	C3	185.27	323.31	39.9	64
I3L9J4	Uncharacterized protein OS=Sus scrofa OX=9823 GN=CCT6A	0.961	0.0683	CCT6A	57.97	77.152	26.2	14
A0A287B7M4	Uncharacterized protein OS=Sus scrofa OX=9823 GN=ERGIC2	1.182	0.157	ERGIC2	36.428	9.2092	6.8	2
A0A286ZYB9	URB1 ribosome biogenesis 1 homolog (S. cerevisiae) OS=Sus scrofa OX=9823 GN=URB1	0.958	0.811	URB1	250.05	2.2496	0.7	2
Q767L0	ATP-binding cassette sub-family F member 1 OS=Sus scrofa OX=9823 GN=ABCF1	0.983	0.868	ABCF1	91.636	84.306	24.5	18
A0A287BNL3	Ubiquitin like domain containing CTD phosphatase 1 OS=Sus scrofa OX=9823 GN=UBLCP1	1.025	0.741	UBLCP1	36.804	10.098	9.4	3
Q06AA7	TRA2B OS=Sus scrofa OX=9823 GN=TRA2B	0.969	0.804	TRA2B	33.665	29.623	25	7
A0A287A0S3	Family with sequence similarity 111 member A OS=Sus scrofa OX=9823 GN=FAM111A			FAM111A	66.67	2.0718	2	1
F1RV70	NADPH:adrenodoxin oxidoreductase, mitochondrial OS=Sus scrofa OX=9823 GN=FDXR	0.984	0.899	FDXR	54.193	178.73	50.6	23
I3LS88	Limb and CNS expressed 1 like OS=Sus scrofa OX=9823 GN=LIX1L	0.968	0.663	LIX1L	36.568	4.3929	8	3
A0A287ANP1	KIAA0408 OS=Sus scrofa OX=9823 GN=KIAA0408			KIAA0408	78.151	2.3883	1.5	1
A0A287B778	Ubiquitin conjugating enzyme E2 O OS=Sus scrofa OX=9823 GN=UBE2O	1.008	0.959	UBE2O	140.96	85.284	20.1	18
F1RW93	Family with sequence similarity 198 member B OS=Sus scrofa OX=9823 GN=FAM198B	1.067	0.391	FAM198B	57.972	6.3453	3.9	2
A0A287AJV7	BSD domain containing 1 OS=Sus scrofa OX=9823 GN=BSDC1	0.984	0.836	BSDC1	47.172	26.971	15.3	6
A0A287AC69	Phosphoprotein enriched in astrocytes 15 OS=Sus scrofa OX=9823 GN=PEA15	1.044	0.388	PEA15	15.04	56.149	32.3	3
A0A286ZQL6	Zinc finger CCCH-type containing 7A OS=Sus scrofa OX=9823 GN=ZC3H7A	1.035	0.699	ZC3H7A	103.67	7.1661	4.8	5
A0A286ZS52	Metastasis associated 1 OS=Sus scrofa OX=9823 GN=MTA1	0.973	0.384	MTA1	80.859	53.192	16.9	12
F1SHN8	Solute carrier family 2 member 13 OS=Sus scrofa OX=9823 GN=SLC2A13	1.083	0.289	SLC2A13	70.401	13.886	4	2
K9IVK7	YY1 transcription factor OS=Sus scrofa OX=9823 GN=YY1	1.01	0.967	YY1	44.361	14.318	11.9	5
A0A286ZRB7	6-phosphofructo-2-kinase/fructose-2,6-biphosphatase 4 OS=Sus scrofa OX=9823 GN=PFKFB4	1.09	0.107	PFKFB4	51.727	5.9581	4.5	2
I3LHP4	tRNA selenocysteine 1 associated protein 1 OS=Sus scrofa OX=9823 GN=TRNAU1AP	0.984	0.772	TRNAU1AP	20.402	2.2821	5.6	1
I3L7S0	Progesterone immunomodulatory binding factor 1 OS=Sus scrofa OX=9823 GN=PIBF1			PIBF1	80.831	2.1122	1.3	1
A0A286ZSZ5	Oxysterol-binding protein OS=Sus scrofa OX=9823 GN=OSBPL9	0.978	0.631	OSBPL9	81.694	63.013	14.9	10
A0A287BEH3	Elastin microfibril interfacer 3 OS=Sus scrofa OX=9823 GN=EMILIN3	0.896	0.112	EMILIN3	81.096	11.966	7.2	5
A0A287BEK4	NADH:ubiquinone oxidoreductase subunit V3 OS=Sus scrofa OX=9823 GN=NDUFV3	0.935	0.625	NDUFV3	43.166	115.84	45.4	14
F1RRN0	Protein tyrosine kinase 7 (inactive) OS=Sus scrofa OX=9823 GN=PTK7	1.01	0.964	PTK7	118.13	137.78	28.6	26
F1RJ64	Diaphanous related formin 3 OS=Sus scrofa OX=9823 GN=DIAPH3	1.046	0.716	DIAPH3	134.61	6.1717	1.9	2
F1RXN8	ATPase H+ transporting accessory protein 2 OS=Sus scrofa OX=9823 GN=ATP6AP2	0.915	0.202	ATP6AP2	34.659	5.8433	9	3
A0A287B4T3	Uncharacterized protein OS=Sus scrofa OX=9823 GN=METTL13	0.968	0.587	METTL13	73.767	19.972	12.4	6
F1SBC5	NDC80, kinetochore complex component OS=Sus scrofa OX=9823 GN=NDC80	1.017	0.931	NDC80	73.907	2.6843	3.6	2
F1RX38	Uncharacterized protein OS=Sus scrofa OX=9823 GN=PLRG1	0.967	0.441	PLRG1	56.43	13.024	9	6
F1S8W9	Pyridine nucleotide-disulphide oxidoreductase domain 2 OS=Sus scrofa OX=9823 GN=PYROXD2	1.164	0.443	PYROXD2	63.249	45.445	24.9	12
A0A287A164	Exocyst complex component 3 OS=Sus scrofa OX=9823 GN=EXOC3	1.029	0.738	EXOC3	86.214	25.478	9.9	7
A0A287BRL8	Myristoylated alanine rich protein kinase C substrate OS=Sus scrofa OX=9823 GN=MARCKS	0.619	0.394	MARCKS	31.583	60.813	27.7	5
I3LC25	Lamin B2 OS=Sus scrofa OX=9823 GN=LMNB2	0.966	0.504	LMNB2	70.471	226.65	44.4	30
F1SJB5	Annexin OS=Sus scrofa OX=9823 GN=ANXA1	1.136	0.523	ANXA1	38.744	135.58	46.2	15
D0G7F3	SH3-domain GRB2-like endophilin B1 OS=Sus scrofa OX=9823 GN=SH3GLB1	1.015	0.749	SH3GLB1	40.683	44.351	25.5	10
A0A287BCT2	Acyl-CoA thioesterase 4 OS=Sus scrofa OX=9823 GN=ACOT4	0.842	0.532	ACOT4	55.152	58.115	26.2	12
F1SQN7	SH3 domain containing kinase binding protein 1 OS=Sus scrofa OX=9823 GN=SH3KBP1	1.054	0.481	SH3KBP1	66.171	14.708	6.3	3
A0A288CFW7	Uncharacterized protein OS=Sus scrofa OX=9823 GN=ZBP1	0.711	0.49	ZBP1	46.5	11.434	8	3
F1S4Z2	Charged multivesicular body protein 4B OS=Sus scrofa OX=9823 GN=CHMP4B	1.006	0.82	CHMP4B	24.979	77.072	36.6	10
F1SJ65	COMM domain containing 4 OS=Sus scrofa OX=9823 GN=COMMD4	1.034	0.421	COMMD4	19.511	13.257	15.5	3
A0A287A8K3	Uncharacterized protein OS=Sus scrofa OX=9823 GN=LOC100524391	1.148	0.351	LOC100524391	44.399	1.9456	5	2
A0A287ALM2	Dehydrogenase E1 and transketolase domain containing 1 OS=Sus scrofa OX=9823 GN=DHTKD1	1.071	0.343	DHTKD1	96.341	58.819	19.8	16
F1S550	Dihydropyrimidine dehydrogenase [NADP(+)] OS=Sus scrofa OX=9823 GN=DPYD	0.947	0.57	DPYD	111.47	143.18	22.1	19
A0A287BNQ8	Non-specific serine/threonine protein kinase OS=Sus scrofa OX=9823 GN=LOC100521447			LOC100521447	49.048	2.1456	2.8	1
I3LHZ9	MutS homolog 6 OS=Sus scrofa OX=9823 GN=MSH6	1.055	0.206	MSH6	149.39	139.52	23.2	30
A0A287B285	Obscurin like 1 OS=Sus scrofa OX=9823 GN=OBSL1	1.006	0.905	OBSL1	196.91	41.201	7.1	13
A0A287A5K9	Integrin subunit alpha 10 OS=Sus scrofa OX=9823 GN=ITGA10	0.945	0.508	ITGA10	148.14	12.304	2.4	3
A0A287AW26	FCH and double SH3 domains 2 OS=Sus scrofa OX=9823 GN=FCHSD2	0.965	0.372	FCHSD2	78.814	26.367	10.3	6
A0A287AE81	Neutral sphingomyelinase activation associated factor OS=Sus scrofa OX=9823 GN=NSMAF	0.971	0.686	NSMAF	89.147	2.7705	1	1
F2Z4Z1	Tyrosine 3-monooxygenase/tryptophan 5-monooxygenase activation protein gamma OS=Sus scrofa OX=9823 GN=YWHAG	0.975	0.606	YWHAG	28.302	72.444	51	13
A0A287B333	Pentatricopeptide repeat domain 2 OS=Sus scrofa OX=9823 GN=PTCD2	0.86	0.159	PTCD2	44.407	2.102	4.3	2
F1SFM5	Contactin 3 OS=Sus scrofa OX=9823 GN=CNTN3	1.058	0.534	CNTN3	112.87	5.6033	2.6	3
F1STX8	Uncharacterized protein OS=Sus scrofa OX=9823 GN=KDM1A	1.008	0.876	KDM1A	88.249	44.416	20.6	15
A0A286ZSR2	Phosphorylated adaptor for RNA export OS=Sus scrofa OX=9823 GN=PHAX	0.999	0.986	PHAX	44.354	19.927	5.8	2
F1SHP7	Uncharacterized protein OS=Sus scrofa OX=9823	1.51	0.119	---	95.518	14.618	8.9	8
F1SSG1	Uncharacterized protein OS=Sus scrofa OX=9823 GN=YKT6	0.967	0.025	YKT6	22.35	31.755	36.4	7
I3LL27	Uncharacterized protein OS=Sus scrofa OX=9823 GN=VPS4A	0.955	0.0365	VPS4A	49.059	23.586	22.4	9
F1SQM5	Ubiquitin specific peptidase 34 OS=Sus scrofa OX=9823 GN=USP34			USP34	353.69	4.4166	0.8	3
A0A287AWY5	Protocadherin gamma subfamily C, 4 OS=Sus scrofa OX=9823 GN=PCDHGC4	1.092	0.186	PCDHGC4	100.97	7.8631	5.2	5
A0A287B7J9	40S ribosomal protein S24 OS=Sus scrofa OX=9823 GN=RPS24	0.989	0.861	RPS24	13.704	51.839	37.8	4
Q06A94	Heterogeneous nuclear ribonucleoprotein A1 OS=Sus scrofa OX=9823 GN=HNRNPA1L2	1.01	0.807	HNRNPA1L2	34.196	223.39	55.6	17
I3L9W8	Uncharacterized protein OS=Sus scrofa OX=9823 GN=ELAC2	1.124	0.998	ELAC2	90.082	22.822	8.5	7
A0A287BLD2	Collagen type I alpha 1 chain OS=Sus scrofa OX=9823 GN=COL1A1	1.171	0.598	COL1A1	138.05	108.37	14.4	16
I3LSG7	Non-specific serine/threonine protein kinase OS=Sus scrofa OX=9823 GN=PAK4	1.033	0.495	PAK4	64.147	11.345	5.1	3
F1RIC1	Coiled-coil domain containing 86 OS=Sus scrofa OX=9823 GN=CCDC86	0.963	0.589	CCDC86	41.078	5.262	11	4
A0A287B7K7	AP complex subunit sigma OS=Sus scrofa OX=9823 GN=AP1S2	1.068	0.148	AP1S2	18.865	7.1603	15.1	3
F1SMQ1	Uncharacterized protein OS=Sus scrofa OX=9823	1.004	0.913	---	12.779	16.808	34.2	4
F1S3H7	Uncharacterized protein OS=Sus scrofa OX=9823 GN=PTGR2	1.058	0.246	PTGR2	38.371	32.114	19.7	6
A0A287BJE4	Platelet-activating factor acetylhydrolase OS=Sus scrofa OX=9823 GN=PLA2G7	0.862	0.129	PLA2G7	42.306	5.1275	5.3	2
A0A287BS37	Apolipoprotein D OS=Sus scrofa OX=9823 GN=APOD	1.187	0.0738	APOD	20.365	20.642	26.1	4
F1SAA5	Ubiquitin carboxyl-terminal hydrolase OS=Sus scrofa OX=9823 GN=UCHL5	1.096	0.225	UCHL5	37.505	53.166	17.7	5
F1SMD1	DAB2 interacting protein OS=Sus scrofa OX=9823 GN=DAB2IP	0.978	0.796	DAB2IP	127.49	10.059	3.4	4
O02772	Fatty acid-binding protein, heart OS=Sus scrofa OX=9823 GN=FABP3	0.91	0.208	FABP3	14.749	35.137	39.8	7
A0A286ZPL6	Galactose-3-O-sulfotransferase 2 OS=Sus scrofa OX=9823 GN=D2HGDH	1.031	0.586	D2HGDH	50.443	28.017	12.9	6
F1SD96	RAD23 homolog A, nucleotide excision repair protein OS=Sus scrofa OX=9823 GN=RAD23A	1.042	0.612	RAD23A	39.591	34.955	21.8	8
F1S9V7	Uncharacterized protein OS=Sus scrofa OX=9823 GN=CUNH14orf2			CUNH14orf2	6.8561	3.0422	18.3	1
F1RFB8	2-aminoethanethiol (Cysteamine) dioxygenase OS=Sus scrofa OX=9823 GN=ADO	0.944	0.459	ADO	29.693	6.4143	7	3
F2Z5R6	Cullin associated and neddylation dissociated 1 OS=Sus scrofa OX=9823 GN=CAND1	0.985	0.575	CAND1	125.74	242.12	30.2	31
I3L804	Tyrosine--tRNA ligase OS=Sus scrofa OX=9823 GN=YARS	1.027	0.556	YARS	59.055	84.277	41.7	24
A0A287AKQ6	Regulatory factor X5 OS=Sus scrofa OX=9823 GN=RFX5	1.009	0.909	RFX5	54.185	7.8259	4.8	2
A0A287BPF4	Collagen type VI alpha 3 chain OS=Sus scrofa OX=9823 GN=COL6A3	1.172	0.447	COL6A3	223.87	13.839	25.7	50
A0A286ZQV5	DnaJ heat shock protein family (Hsp40) member C13 OS=Sus scrofa OX=9823 GN=DNAJC13	0.983	0.775	DNAJC13	254.55	105.41	14.4	28
I3LK09	Uncharacterized protein OS=Sus scrofa OX=9823 GN=MRPS27	1.111	0.145	MRPS27	45.704	21.456	17.5	6
F1SH07	PAX3 and PAX7 binding protein 1 OS=Sus scrofa OX=9823 GN=PAXBP1	0.961	0.415	PAXBP1	104.83	11.28	5.9	4
F1SBB5	Niemann-Pick C1 protein OS=Sus scrofa OX=9823 GN=NPC1			NPC1	141.96	84.435	10.7	12
I3L9Z5	Tyrosine-protein phosphatase non-receptor type OS=Sus scrofa OX=9823 GN=PTPN2	0.94	0.121	PTPN2	42.662	2.9168	3.5	1
F1SFL6	Cereblon OS=Sus scrofa OX=9823 GN=CRBN	1.005	0.951	CRBN	43.629	27.425	13.2	4
A0A287APJ6	3-ketodihydrosphingosine reductase OS=Sus scrofa OX=9823 GN=KDSR	1.048	0.643	KDSR	25.935	2.3275	3.4	1
F1RJI2	Uncharacterized protein OS=Sus scrofa OX=9823 GN=RABGEF1	1.006	0.911	RABGEF1	56.946	10.677	9.8	4
C1JEY0	Excision repair cross-complementing rodent repair deficiency complementation group 1 OS=Sus scrofa OX=9823 GN=ERCC1	1.023	0.826	ERCC1	32.323	2.6026	3.7	1
A0A288CFT7	Calpastatin OS=Sus scrofa OX=9823 GN=CAST	0.942	0.548	CAST	79.549	56.513	19.4	12
A0A287BKD9	Heterogeneous nuclear ribonucleoprotein A2/B1 OS=Sus scrofa OX=9823 GN=HNRNPA2B1	0.998	0.983	HNRNPA2B1	35.958	224.8	62.6	21
A0A287A361	Coiled-coil domain containing 115 OS=Sus scrofa OX=9823 GN=CCDC115	0.961	0.478	CCDC115	19.825	14.584	19.4	3
I3LDH3	Poly [ADP-ribose] polymerase OS=Sus scrofa OX=9823 GN=PARP1	0.962	0.79	PARP1	111.52	109.18	28	28
F1S5K0	Protein phosphatase, Mg2+/Mn2+ dependent 1B OS=Sus scrofa OX=9823 GN=PPM1B	1.029	0.801	PPM1B	52.387	21.338	5.3	2
A0A287B2T0	Uncharacterized protein OS=Sus scrofa OX=9823 GN=HTT	0.96	0.451	HTT	331.93	47.484	7.5	20
D3K5L7	Pachytene checkpoint protein 2 homolog OS=Sus scrofa OX=9823 GN=TRIP13	0.987	0.845	TRIP13	48.461	19.406	12.8	5
A0A286ZM87	NUFIP2, FMR1 interacting protein 2 OS=Sus scrofa OX=9823 GN=NUFIP2	0.971	0.391	NUFIP2	75.258	24.421	11.9	6
A0A287ARR0	Spliceosome RNA helicase DDX39B OS=Sus scrofa OX=9823 GN=DDX39B	1	0.993	DDX39B	45.955	88.115	32	18
Q764N1	CD74 antigen OS=Sus scrofa OX=9823 GN=cd74	0.93	0.533	cd74	24.118	8.3942	17.8	4
F6Q7E6	Uncharacterized protein OS=Sus scrofa OX=9823 GN=IRAK4	0.972	0.538	IRAK4	51.287	10.638	7.4	5
A0A287ATZ5	Regulatory factor X1 OS=Sus scrofa OX=9823 GN=RFX1			RFX1	89.291	5.6837	2.4	1
A0A286ZJ25	Mitochondrial ribosomal protein S7 OS=Sus scrofa OX=9823 GN=MRPS7	1.033	0.61	MRPS7	28.098	49.616	32.2	6
F1SE85	Uncharacterized protein OS=Sus scrofa OX=9823 GN=BAG1	0.893	0.331	BAG1	28.141	18.443	16.7	4
F1SGN1	Uncharacterized protein OS=Sus scrofa OX=9823	1.005	0.892	---	119.68	17.245	8.1	8
A0A287B5P3	DNA ligase OS=Sus scrofa OX=9823 GN=LIG3	0.916	0.503	LIG3	95.099	21.441	10.4	8
P32394	Heme oxygenase 1 OS=Sus scrofa OX=9823 GN=HMOX1	0.092	0.243	HMOX1	33.073	78.336	41.7	10
A0A287AS45	COP9 signalosome subunit 7B OS=Sus scrofa OX=9823 GN=COPS7B	1.035	0.6	COPS7B	29.623	30.005	19.7	4
F1SJN1	Mediator complex subunit 12 like OS=Sus scrofa OX=9823 GN=MED12L	2.342	0.174	MED12L	221.11	1.8226	0.5	1
I3LPF1	Uncharacterized protein OS=Sus scrofa OX=9823 GN=ACBD3	0.981	0.92	ACBD3	20.953	6.5226	18.9	4
F1RP42	Serine/threonine kinase 24 OS=Sus scrofa OX=9823 GN=STK24	1.02	0.775	STK24	47.383	58.17	31.3	13
F1RMB6	Receptor expression-enhancing protein OS=Sus scrofa OX=9823 GN=REEP4	1.077	0.384	REEP4	29.621	22.538	19.5	4
F1SJY7	BCL2 interacting protein 1 OS=Sus scrofa OX=9823 GN=BNIP1	0.932	0.0736	BNIP1	26.133	14.862	14	3
A0A287AZW1	Uncharacterized protein OS=Sus scrofa OX=9823 GN=WASHC3	1.014	0.733	WASHC3	21.444	9.5597	18.6	4
A0A286ZIZ9	RNA exonuclease 2 OS=Sus scrofa OX=9823 GN=REXO2	1.212	0.136	REXO2	23.695	17.902	15.7	4
F1SJE6	Phosphoglucomutase 5 OS=Sus scrofa OX=9823 GN=PGM5	0.989	0.849	PGM5	62.132	81.184	24.2	14
F1SE91	Nucleolar protein 6 OS=Sus scrofa OX=9823 GN=NOL6	1.048	0.768	NOL6	127.69	22.317	5.5	6
I3LTH4	Nucleotide binding protein 1 OS=Sus scrofa OX=9823 GN=NUBP1	1.268	0.194	NUBP1	29.363	4.7295	6.6	1
A0A286ZUZ7	Protein inhibitor of activated STAT 2 OS=Sus scrofa OX=9823 GN=PIAS2	0.947	0.533	PIAS2	63.404	6.6745	4.7	2
A0A286ZZM7	Thioredoxin domain containing 17 OS=Sus scrofa OX=9823 GN=TXNDC17	0.989	0.907	TXNDC17	14.078	18.731	17.1	2
F1S026	CLPTM1 like OS=Sus scrofa OX=9823 GN=CLPTM1L	1.03	0.551	CLPTM1L	61.861	19.368	9.5	4
F1RW57	Transcription factor binding to IGHM enhancer 3 OS=Sus scrofa OX=9823 GN=TFE3			TFE3	61.504	2.9081	3	2
F1SA62	Uncharacterized protein OS=Sus scrofa OX=9823 GN=NDUFA7	0.864	0.291	NDUFA7	12.628	62.444	51.3	7
A0A287AXC8	Uncharacterized protein OS=Sus scrofa OX=9823	1.239	0.878	---	12.938	64.598	25.8	2
I3LS60	ATP-dependent (S)-NAD(P)H-hydrate dehydratase OS=Sus scrofa OX=9823 GN=CARKD	1.07	0.357	CARKD	36.393	147.65	47.3	12
F1SB54	DnaJ heat shock protein family (Hsp40) member C2 OS=Sus scrofa OX=9823 GN=DNAJC2	1.005	0.889	DNAJC2	63.579	35.178	16.6	8
F1SES5	N-acylsphingosine amidohydrolase 1 OS=Sus scrofa OX=9823 GN=ASAH1	0.948	0.679	ASAH1	44.511	28.589	26.8	11
A0A287ALH0	Strawberry notch homolog 1 OS=Sus scrofa OX=9823 GN=SBNO1	0.956	0.516	SBNO1	150.58	3.0262	1.6	2
K7GLE0	Neutrophil cytosolic factor 4 OS=Sus scrofa OX=9823 GN=NCF4	0.805	0.176	NCF4	38.864	7.6145	6.8	2
A0A286ZW04	Core-binding factor beta subunit OS=Sus scrofa OX=9823 GN=CBFB	0.94	0.562	CBFB	17.96	12.661	31	4
I3LJX8	Endothelial cell adhesion molecule OS=Sus scrofa OX=9823 GN=ESAM	1.052	0.624	ESAM	36.805	4.092	5.1	2
F1SGC6	Uncharacterized protein OS=Sus scrofa OX=9823 GN=NDUFB5	0.898	0.366	NDUFB5	21.554	12.442	24.9	5
F1RII5	Uncharacterized protein OS=Sus scrofa OX=9823 GN=LOC100515788	1.302	0.418	LOC100515788	15.635	3.8424	54.9	7
F1RRD4	Tetratricopeptide repeat and ankyrin repeat containing 1 OS=Sus scrofa OX=9823 GN=TRANK1	1.056	0.463	TRANK1	333.27	23.554	4	10
F1SRI1	Uncharacterized protein OS=Sus scrofa OX=9823 GN=RAB9A	1	0.95	RAB9A	22.764	17.499	29.4	5
F1STV0	Prolylcarboxypeptidase OS=Sus scrofa OX=9823 GN=PRCP	1.045	0.429	PRCP	56.012	45.5	12.2	6
K9IVE3	Casein kinase 2 alpha 2 OS=Sus scrofa OX=9823 GN=CSNK2A2	1.023	0.74	CSNK2A2	41.187	43.073	27.4	8
F1SI09	Uncharacterized protein OS=Sus scrofa OX=9823 GN=PPP1R7	0.942	0.271	PPP1R7	41.395	65.675	38.6	13
A0A287AWD8	Carbonic anhydrase 13 OS=Sus scrofa OX=9823 GN=CA13			CA13	29.581	3.7829	7.6	2
A0A287BEW5	3-hydroxyisobutyryl-CoA hydrolase, mitochondrial OS=Sus scrofa OX=9823 GN=ECHDC2	1.102	0.602	ECHDC2	28.389	5.9885	8	2
A0A286ZK36	Ubiquitinyl hydrolase 1 OS=Sus scrofa OX=9823 GN=USP22	0.958	0.559	USP22	59.709	5.7994	4.6	3
F1S3J0	Uncharacterized protein OS=Sus scrofa OX=9823 GN=ACOT6	1.002	0.945	ACOT6	46.579	13.107	21.6	8
A0A287AHE4	Integrin subunit alpha 7 OS=Sus scrofa OX=9823 GN=ITGA7	1.084	0.557	ITGA7	120.64	18.013	4.2	5
I3L5J1	MIER1 transcriptional regulator OS=Sus scrofa OX=9823 GN=MIER1			MIER1	51.138	2.8733	4.7	2
F1SLM7	Glutathione peroxidase OS=Sus scrofa OX=9823 GN=GPX8	0.967	0.582	GPX8	24.132	22.375	24.4	5
A0A287BJ10	CREB binding protein OS=Sus scrofa OX=9823 GN=CREBBP			CREBBP	257.91	17.421	3.4	8
Q2XVP5	Microtubule-associated protein RP/EB family member 1 OS=Sus scrofa OX=9823 GN=MAPRE1	0.998	0.985	MAPRE1	29.977	84.375	44.8	11
F1SAB6	Acyl carrier protein OS=Sus scrofa OX=9823 GN=NDUFAB1	1.036	0.865	NDUFAB1	17.289	6.3382	9.6	2
F1RHC5	Core histone macro-H2A OS=Sus scrofa OX=9823 GN=H2AFY	0.906	0.689	H2AFY	39.546	45.072	27.5	10
I3LVM1	Elongator acetyltransferase complex subunit 5 OS=Sus scrofa OX=9823 GN=ELP5	1.008	0.983	ELP5	32.964	2.5041	2.7	1
I3LK59	Uncharacterized protein OS=Sus scrofa OX=9823 GN=ENO1	0.994	0.947	ENO1	47.287	323.31	52.1	21
I3LG94	Regulation of nuclear pre-mRNA domain containing 2 OS=Sus scrofa OX=9823 GN=RPRD2	0.991	0.88	RPRD2	152.69	17.243	4.4	5
F1SGS7	RNA cytidine acetyltransferase OS=Sus scrofa OX=9823 GN=NAT10	0.962	0.409	NAT10	115.92	25.923	10.7	11
E5F1H4	Signal transducer and activator of transcription OS=Sus scrofa OX=9823 GN=STAT6	0.937	0.32	STAT6	94.319	13.502	5.9	5
F1RWI3	Telomeric repeat binding factor 1 OS=Sus scrofa OX=9823 GN=TERF1	0.984	0.823	TERF1	46.669	5.427	2.7	1
F1SP04	Uncharacterized protein OS=Sus scrofa OX=9823 GN=RAI14	1.021	0.562	RAI14	107.84	61.736	17.9	17
F1RHU2	AKT1 substrate 1 OS=Sus scrofa OX=9823 GN=AKT1S1	0.97	0.26	AKT1S1	27.318	37.366	12.9	4
F1SI25	Uncharacterized protein OS=Sus scrofa OX=9823 GN=LRRC57	1.014	0.81	LRRC57	26.905	19.917	25.5	6
I3LUR1	Uncharacterized protein OS=Sus scrofa OX=9823	0.988	0.607	---	82.763	115.49	26.3	17
F1SUA2	DNA-directed RNA polymerase subunit beta OS=Sus scrofa OX=9823 GN=POLR1B	1.025	0.702	POLR1B	121.92	8.9284	4.1	4
F1SBF8	Uncharacterized protein OS=Sus scrofa OX=9823 GN=PIK3AP1	0.968	0.718	PIK3AP1	74.948	4.3648	1.5	1
I3LJW5	Renalase, FAD dependent amine oxidase OS=Sus scrofa OX=9823 GN=RNLS	1.168	0.32	RNLS	37.527	8.6317	8.5	3
F1RZT2	Uncharacterized protein OS=Sus scrofa OX=9823 GN=PFDN6	1.008	0.892	PFDN6	14.597	27.075	48.8	8
K7GLP9	Uncharacterized protein OS=Sus scrofa OX=9823 GN=SMS	1.009	0.816	SMS	41.239	14.93	17	7
P61013	Cardiac phospholamban OS=Sus scrofa OX=9823 GN=PLN	0.893	0.391	PLN	6.0804	1.8708	21.2	1
F1RU23	Cathepsin W OS=Sus scrofa OX=9823 GN=CTSW	0.9	0.555	CTSW	40.678	2.4201	2.5	1
F1RJM3	N(alpha)-acetyltransferase 25, NatB auxiliary subunit OS=Sus scrofa OX=9823 GN=NAA25	1.02	0.661	NAA25	108.93	18.017	7.9	8
F1RME6	Forkhead box protein O1 OS=Sus scrofa OX=9823 GN=FOXO1	0.992	0.908	FOXO1	69.818	4.6615	2.9	2
A0A286ZJD3	Spen family transcriptional repressor OS=Sus scrofa OX=9823 GN=SPEN	1.045	0.761	SPEN	345.82	3.9713	0.7	2
Q7SIB7	Phosphoglycerate kinase 1 OS=Sus scrofa OX=9823 GN=PGK1	1.07	0.443	PGK1	44.558	323.31	68.6	26
A0A287AA98	Nuclear receptor subfamily 2 group C member 2 OS=Sus scrofa OX=9823 GN=NR2C2	1.101	0.148	NR2C2	65.368	4.7167	4	3
F1SMR3	Uncharacterized protein OS=Sus scrofa OX=9823 GN=PSIP1	0.971	0.908	PSIP1	37.777	36.234	29.4	10
I3LE74	Uncharacterized protein OS=Sus scrofa OX=9823 GN=OGFOD1	1.028	0.538	OGFOD1	58.484	22.188	12.6	6
A0A287AMV5	Uncharacterized protein OS=Sus scrofa OX=9823 GN=PNPT1	0.982	0.813	PNPT1	86.01	66.141	25.9	18
F1RS82	Biotinidase OS=Sus scrofa OX=9823 GN=BTD	0.974	0.782	BTD	57.034	4.5324	3.3	2
F1SN46	Chromosome 15 open reading frame 48 OS=Sus scrofa OX=9823 GN=C15orf48	1.018	0.81	C15orf48	9.6311	9.8123	25.3	2
A0A287AYW6	Translin OS=Sus scrofa OX=9823 GN=TSN	1.001	0.957	TSN	23.675	113.02	46.1	9
A0A287B3M2	DnaJ heat shock protein family (Hsp40) member C7 OS=Sus scrofa OX=9823 GN=DNAJC7	1.016	0.67	DNAJC7	54.75	52.423	32.7	17
F6QA08	Protein disulfide-isomerase OS=Sus scrofa OX=9823 GN=PDIA3	0.996	0.973	PDIA3	56.729	323.31	63.7	34
A0A287ALJ0	PWP1 homolog, endonuclein OS=Sus scrofa OX=9823 GN=PWP1	0.97	0.661	PWP1	54.842	10.887	7.3	3
A0A287AJE3	Uncharacterized protein OS=Sus scrofa OX=9823 GN=LOC106504547	1.032	0.905	LOC106504547	43.582	67.669	23.9	10
F1S2F6	Voltage-dependent anion-selective channel protein 2 OS=Sus scrofa OX=9823 GN=VDAC2	0.935	0.448	VDAC2	31.604	129.63	41.8	12
Q8MIZ3	m7GpppX diphosphatase OS=Sus scrofa OX=9823 GN=DCPS	0.956	0.0629	DCPS	38.58	32.494	30.6	8
A0A286ZJ91	Vasodilator stimulated phosphoprotein OS=Sus scrofa OX=9823 GN=VASP	1	0.993	VASP	38.563	4.4456	30.5	10
F1SDG0	Uncharacterized protein OS=Sus scrofa OX=9823 GN=SF3B4	0.984	0.816	SF3B4	44.385	27.122	5.9	2
A7WLI1	Tetraspanin OS=Sus scrofa OX=9823 GN=CD81	1.051	0.674	CD81	25.752	32.335	15.3	2
A0A287ANA0	Tetratricopeptide repeat domain 21B OS=Sus scrofa OX=9823 GN=TTC21B	0.93	0.725	TTC21B	132.34	10.473	4.8	5
F1RLJ4	Secretory carrier-associated membrane protein OS=Sus scrofa OX=9823 GN=SCAMP3	0.954	0.386	SCAMP3	38.248	67.221	32.9	10
A0A287AV25	Thimet oligopeptidase OS=Sus scrofa OX=9823 GN=THOP1			THOP1	65.875	110.55	36.5	22
A0A287BFK4	Selenoprotein T OS=Sus scrofa OX=9823 GN=SELENOT	0.92	0.026	SELENOT	22.253	19.659	15.4	3
P06867	Plasminogen OS=Sus scrofa OX=9823 GN=PLG	0.954	0.817	PLG	90.614	165.17	44.3	32
A0A287B9G4	NYN domain and retroviral integrase containing OS=Sus scrofa OX=9823 GN=NYNRIN	1.044	0.425	NYNRIN	178.66	14.141	5.3	9
A0A286ZUW6	Chromodomain helicase DNA binding protein 3 OS=Sus scrofa OX=9823 GN=CHD3	1.013	0.913	CHD3	193.74	18.746	6.5	12
A0A287BIG0	Uncharacterized protein OS=Sus scrofa OX=9823 GN=AGO3	0.977	0.788	AGO3	80.025	12.878	13.9	8
A0A286ZXJ1	Component of oligomeric golgi complex 5 OS=Sus scrofa OX=9823 GN=COG5	0.986	0.754	COG5	91.562	39.877	19.2	15
F1SQK1	Reticulon OS=Sus scrofa OX=9823 GN=RTN4	1.332	0.12	RTN4	123.96	107.51	18.3	19
F1RI50	Forkhead box K1 OS=Sus scrofa OX=9823 GN=FOXK1	1.016	0.791	FOXK1	75.807	21.285	9.5	7
A0A287APF7	Kinesin-like protein OS=Sus scrofa OX=9823 GN=KIFC1	1.014	0.71	KIFC1	60.384	9.1806	8.1	4
F1S572	RNA binding region (RNP1, RRM) containing 3 OS=Sus scrofa OX=9823 GN=RNPC3			RNPC3	57.971	2.8412	2.1	1
F2Z5K4	Ras homolog family member C OS=Sus scrofa OX=9823 GN=RHOC	0.969	0.744	RHOC	22.006	14.763	32.6	6
A0A287BKJ2	Fibrinogen like 1 OS=Sus scrofa OX=9823 GN=FGL1	1.394	0.0599	FGL1	36.74	10.287	11.4	4
A0A287B1G7	Solute carrier family 25 member 17 OS=Sus scrofa OX=9823 GN=SLC25A17	1.038	0.697	SLC25A17	34.643	6.2069	6.5	2
Q8WNW5	Cadherin-5 OS=Sus scrofa OX=9823 GN=CDH5	1.138	0.188	CDH5	87.535	59.628	20.1	13
F1RGX4	Uncharacterized protein OS=Sus scrofa OX=9823 GN=LOC100737768	1.17	0.466	LOC100737768	15.17	138.63	70.4	12
A0A287BJP3	Androgen receptor OS=Sus scrofa OX=9823 GN=AR	1.046	0.676	AR	86.74	7.1858	6.2	4
F1RW50	Uncharacterized protein OS=Sus scrofa OX=9823	1.001	0.974	---	60.139	13.937	8	3
F1S5H7	Uncharacterized protein OS=Sus scrofa OX=9823 GN=NHLRC2	1.065	0.0702	NHLRC2	79.135	29.195	15.9	9
A0A286ZK05	Uncharacterized protein OS=Sus scrofa OX=9823 GN=OAS2	0.485	0.272	OAS2	78.006	127.05	28.4	16
A0A287B897	Tripartite motif containing 3 OS=Sus scrofa OX=9823 GN=TRIM3	0.719	0.11	TRIM3	67.318	2.8356	5.1	3
A0A287A384	Ribosome assembly factor mrt4 OS=Sus scrofa OX=9823 GN=MRTO4	1.069	0.182	MRTO4	27.885	8.8911	19.5	4
F1S9R7	Sterol-C5-desaturase OS=Sus scrofa OX=9823 GN=SC5D			SC5D	35.363	2.1802	2.3	1
A0A287AHC5	Guanine nucleotide-binding protein subunit gamma OS=Sus scrofa OX=9823 GN=GNG7	0.96	0.452	GNG7	7.5517	10.253	44.1	2
A0A287A1C6	NUMB, endocytic adaptor protein OS=Sus scrofa OX=9823 GN=NUMB	1.011	0.626	NUMB	61.858	32.854	17.1	9
A0A287AW94	Uncharacterized protein OS=Sus scrofa OX=9823	0.944	0.0325	---	20.645	8.7125	14.4	4
A0A287B5V1	60S ribosomal protein L3 OS=Sus scrofa OX=9823 GN=RPL3	0.988	0.824	RPL3	46.122	82.965	30.3	18
A0A287BS59	Oxidation resistance 1 OS=Sus scrofa OX=9823 GN=OXR1	0.957	0.286	OXR1	90.554	15.651	5.8	5
A0A287B0R3	CAP-Gly domain containing linker protein 1 OS=Sus scrofa OX=9823 GN=CLIP1	0.994	0.887	CLIP1	156.09	128.68	25.2	33
I3LHY5	Coiled-coil domain containing 102A OS=Sus scrofa OX=9823 GN=CCDC102A	1.044	0.381	CCDC102A	62.795	8.2299	6	3
A0A287BLC6	Uncharacterized protein OS=Sus scrofa OX=9823 GN=RDH16	0.111	0.275	RDH16	35.437	130.77	43.4	15
A0A287AQU0	Uncharacterized protein OS=Sus scrofa OX=9823 GN=IKBIP	1.042	0.852	IKBIP	42.71	34.257	35.4	13
A0A286ZQ76	Scaffold attachment factor B2 OS=Sus scrofa OX=9823 GN=SAFB2	0.988	0.813	SAFB2	102.49	11.282	15.3	14
A0A287BQG4	Uncharacterized protein OS=Sus scrofa OX=9823 GN=NLRX1	1.047	0.497	NLRX1	98.866	4.5941	2.1	2
F1SNG6	Exocyst complex component 4 OS=Sus scrofa OX=9823 GN=EXOC4	1.034	0.313	EXOC4	110.56	76.442	14.8	13
F2Z5S6	Uncharacterized protein OS=Sus scrofa OX=9823	1.02	0.821	---	8.7308	19.977	64	5
F1SMG8	3-hydroxy-3-methylglutaryl coenzyme A synthase OS=Sus scrofa OX=9823 GN=HMGCS1	0.619	0.174	HMGCS1	57.615	184.48	38.1	18
A0A287AIW3	Dynein cytoplasmic 1 light intermediate chain 1 OS=Sus scrofa OX=9823 GN=DYNC1LI1	1.023	0.67	DYNC1LI1	56.652	48.917	28.1	13
F1S5S1	Uncharacterized protein OS=Sus scrofa OX=9823 GN=IBA57	0.999	0.974	IBA57	38.244	57.585	29.1	9
F1SN14	General transcription factor IIIC subunit 3 OS=Sus scrofa OX=9823 GN=GTF3C3	1.002	0.989	GTF3C3	100.92	23.761	9.2	6
I3LBD0	RAB GTPase activating protein 1 OS=Sus scrofa OX=9823 GN=RABGAP1	0.979	0.703	RABGAP1	103.86	58.129	19.4	16
A0A287AW61	Anthrax toxin receptor 1 OS=Sus scrofa OX=9823 GN=ANTXR1	0.986	0.816	ANTXR1	60.182	8.9449	5.7	3
I3LFZ7	Ring finger protein 123 OS=Sus scrofa OX=9823 GN=RNF123	1.099	0.432	RNF123	148.23	25.846	6.7	8
F1RKM0	Lamin B1 OS=Sus scrofa OX=9823 GN=LMNB1	1.005	0.864	LMNB1	66.485	317.38	56.1	35
F1SJG1	Doublesex- and mab-3-related transcription factor 1 OS=Sus scrofa OX=9823 GN=DMRT1	1.015	0.878	DMRT1	39.201	4.9568	3.2	1
F1RFU7	Uncharacterized protein OS=Sus scrofa OX=9823 GN=CDH11	1.063	0.544	CDH11	88.006	31.536	8.5	6
K7GKA5	Magnesium transporter 1 OS=Sus scrofa OX=9823 GN=MAGT1	0.975	0.679	MAGT1	42.33	23.644	17.7	8
A0A287BRY0	Tropomyosin alpha-1 chain OS=Sus scrofa OX=9823 GN=TPM1	0.882	0.188	TPM1	28.717	25.372	44	14
I3LP37	Uncharacterized protein OS=Sus scrofa OX=9823 GN=GART	1.014	0.831	GART	106.3	139.96	27.3	21
F1RSM7	Uncharacterized protein OS=Sus scrofa OX=9823 GN=HSF1	1.073	0.0287	HSF1	56.623	3.0254	1.9	1
Q29095	Prostaglandin-H2 D-isomerase OS=Sus scrofa OX=9823 GN=PTGDS	0.675	0.126	PTGDS	20.568	11.136	11.1	2
F1RMJ4	IQ motif containing GTPase activating protein 1 OS=Sus scrofa OX=9823 GN=IQGAP1	1.019	0.742	IQGAP1	189.25	323.31	31.9	50
I3LF91	Uncharacterized protein OS=Sus scrofa OX=9823 GN=COG4	0.922	0.366	COG4	89.449	38.09	14.1	10
F1SMV2	Phosphodiesterase 6D OS=Sus scrofa OX=9823 GN=PDE6D	1.029	0.718	PDE6D	17.362	16.675	20.7	2
I3LIP2	Transforming growth factor beta receptor associated protein 1 OS=Sus scrofa OX=9823 GN=TGFBRAP1	1.091	0.0214	TGFBRAP1	96.795	8.6676	3.1	3
F1S6M0	Trafficking protein particle complex 2 like OS=Sus scrofa OX=9823 GN=TRAPPC2L	1.084	0.361	TRAPPC2L	15.782	1.854	6.7	1
A0A287BTC2	DNA-(apurinic or apyrimidinic site) lyase OS=Sus scrofa OX=9823 GN=APEX1	0.925	0.196	APEX1	35.398	84.15	42.5	10
A0A286ZIL9	Collagen type XVIII alpha 1 chain OS=Sus scrofa OX=9823 GN=COL18A1			COL18A1	129.88	82.203	10.6	12
I3LVJ9	Mitochondrial import inner membrane translocase subunit TIM17 OS=Sus scrofa OX=9823 GN=TIMM17B	0.96	0.461	TIMM17B	18.315	2.877	8.1	2
A0A287A2V6	Chromosome 16 open reading frame 70 OS=Sus scrofa OX=9823 GN=C16orf70	1.023	0.667	C16orf70	42.875	7.7254	7.4	3
F1SND2	Uncharacterized protein OS=Sus scrofa OX=9823 GN=AGXT2	0.9	0.888	AGXT2	56.741	11.064	9.6	5
F1RY22	Midasin OS=Sus scrofa OX=9823 GN=MDN1	1.021	0.699	MDN1	630.04	63.648	4.1	21
A0A286ZT73	TAR (HIV-1) RNA binding protein 1 OS=Sus scrofa OX=9823 GN=TARBP1	1.012	0.92	TARBP1	151.32	2.921	1.4	1
F1S478	Uncharacterized protein OS=Sus scrofa OX=9823 GN=DSN1	0.934	0.167	DSN1	40.234	10.334	8.7	3
A0A286ZRR1	Uncharacterized protein OS=Sus scrofa OX=9823 GN=TATDN2	0.889	0.673	TATDN2	69.452	1.8589	1.3	1
F1SHE5	Uncharacterized protein OS=Sus scrofa OX=9823	1.084	0.735	---	66.125	19.349	8.4	5
P60982	Destrin OS=Sus scrofa OX=9823 GN=DSTN	1.196	0.0383	DSTN	18.506	32.03	34.5	8
I3LLQ7	Uncharacterized protein OS=Sus scrofa OX=9823 GN=C6H1orf50	1.016	0.755	C6H1orf50	62.611	32.719	8.1	4
F1SDC2	Acid phosphatase 6, lysophosphatidic OS=Sus scrofa OX=9823 GN=ACP6	0.987	0.825	ACP6	48.485	13.339	8.6	3
F1S0B9	Eukaryotic translation initiation factor 4E OS=Sus scrofa OX=9823 GN=EIF4E	1.013	0.901	EIF4E	25.079	45.894	27.2	5
A0A286ZZ85	PCI domain containing 2 OS=Sus scrofa OX=9823 GN=PCID2			PCID2	39.212	3.6241	5	2
F1SUY8	NAD(P)(+)--arginine ADP-ribosyltransferase OS=Sus scrofa OX=9823 GN=ART5	1.004	0.832	ART5	33.94	5.8906	11	3
F1RVX6	Nucleoporin 85 OS=Sus scrofa OX=9823 GN=NUP85	1.018	0.72	NUP85	72.22	17.032	10.4	7
A0A287A2X8	Uncharacterized protein OS=Sus scrofa OX=9823 GN=SECISBP2L	1.12	0.593	SECISBP2L	110.25	3.2061	1.2	1
A0A287BSZ9	Uncharacterized protein OS=Sus scrofa OX=9823 GN=DYNC1LI2	1.077	0.322	DYNC1LI2	54.154	81.364	36.8	17
F1S540	Rho GTPase activating protein 29 OS=Sus scrofa OX=9823 GN=ARHGAP29			ARHGAP29	141.25	5.457	1.4	2
F1SB42	Ezrin OS=Sus scrofa OX=9823 GN=EZR	0.967	0.343	EZR	69.37	115.38	41.2	32
A0A287AWS3	X-prolyl aminopeptidase 3 OS=Sus scrofa OX=9823 GN=XPNPEP3			XPNPEP3	48.062	3.2107	4.4	2
A5A769	Biogenesis of lysosome-related organelles complex 1 subunit 3 OS=Sus scrofa OX=9823 GN=BLOC1S3	0.938	0.399	BLOC1S3	20.905	4.8738	11.1	2
F1RMB9	Nudix hydrolase 18 OS=Sus scrofa OX=9823 GN=NUDT18	0.954	0.633	NUDT18	35.661	2.9884	5.6	1
F1RUE0	Uncharacterized protein OS=Sus scrofa OX=9823 GN=ACOT13	1.033	0.726	ACOT13	15.184	7.8326	20.6	3
I3LQS7	Ribosomal RNA processing 9, U3 small nucleolar RNA binding protein OS=Sus scrofa OX=9823 GN=RRP9	0.982	0.674	RRP9	51.997	32.798	13.7	6
K7GNW3	ATP binding cassette subfamily B member 7 OS=Sus scrofa OX=9823 GN=ABCB7	0.936	0.284	ABCB7	78.089	28.234	9	6
Q06AK6	Tuftelin-interacting protein 11 OS=Sus scrofa OX=9823 GN=TFIP11	1.022	0.753	TFIP11	96.499	22.927	11.4	9
F1SDW4	Poly(ADP-ribose) glycohydrolase OS=Sus scrofa OX=9823 GN=PARG	1.09	0.358	PARG	101.73	8.4745	3.9	4
I3LRW0	Uncharacterized protein OS=Sus scrofa OX=9823 GN=NFU1	1.003	0.97	NFU1	28.172	10.169	9.9	2
P62844	40S ribosomal protein S15 OS=Sus scrofa OX=9823 GN=RPS15	0.997	0.998	RPS15	17.04	11.584	15.2	2
F1RS52	Methylmalonic aciduria (cobalamin deficiency) cblA type OS=Sus scrofa OX=9823 GN=MMAA	0.99	0.88	MMAA	46.958	16.356	15.5	6
F1STG2	CCR4-NOT transcription complex subunit 11 OS=Sus scrofa OX=9823 GN=CNOT11	0.924	0.202	CNOT11	55.481	6.0022	6.6	2
A0A287A4G6	Small nuclear ribonucleoprotein E OS=Sus scrofa OX=9823 GN=SNRPE	1.06	0.411	SNRPE	10.561	2.6074	13.2	1
A0A287AYY7	Leucine rich repeat containing 47 OS=Sus scrofa OX=9823 GN=LRRC47	0.991	0.802	LRRC47	63.95	67.44	32.8	18
K7GQN2	Fibroblast activation protein alpha OS=Sus scrofa OX=9823 GN=FAP	1.226	0.128	FAP	87.827	45.079	10.7	8
A0A287B356	Eukaryotic translation initiation factor 5A OS=Sus scrofa OX=9823 GN=EIF5A	1.008	0.979	EIF5A	16.832	32.824	32.5	6
A0A286ZXU2	Filamin A OS=Sus scrofa OX=9823 GN=FLNA	1.03	0.781	FLNA	279.88	323.31	39.3	83
A0A287A8H7	Uncharacterized protein OS=Sus scrofa OX=9823 GN=NUDT4	1.004	0.928	NUDT4	20.329	5.229	13.9	2
A0A287B6T0	Striatin OS=Sus scrofa OX=9823 GN=STRN	0.979	0.557	STRN	86.233	87.348	19	12
F1RQU8	Zinc finger HIT-type containing 2 OS=Sus scrofa OX=9823 GN=ZNHIT2	0.976	0.954	ZNHIT2	42.419	6.9591	9.3	2
I3LFX1	ArfGAP with RhoGAP domain, ankyrin repeat and PH domain 1 OS=Sus scrofa OX=9823 GN=ARAP1	0.983	0.937	ARAP1	156.59	9.295	3.5	5
F1SKY0	Cms1 ribosomal small subunit homolog (yeast) OS=Sus scrofa OX=9823 GN=CMSS1	1.038	0.694	CMSS1	31.897	8.8986	14.7	5
A0A287AXG3	Four and a half LIM domains 2 OS=Sus scrofa OX=9823 GN=FHL2	1.049	0.751	FHL2	32.032	27.578	31.9	8
A0A287BTK9	RCC1 like OS=Sus scrofa OX=9823 GN=RCC1L			RCC1L	46.015	3.7924	4.2	1
I3LR13	Non-specific cytotoxic cell receptor protein 1 homolog (zebrafish) OS=Sus scrofa OX=9823 GN=NCCRP1			NCCRP1	32.709	3.3735	6.9	2
A0A287B9R2	Matrix metalloproteinase OS=Sus scrofa OX=9823 GN=MMP14	1.053	0.528	MMP14	56.708	2.742	4	2
A0A287BP22	Follistatin like 1 OS=Sus scrofa OX=9823 GN=FSTL1	1.084	0.519	FSTL1	34.9	4.5383	8.5	3
F1RMY4	ArfGAP with FG repeats 2 OS=Sus scrofa OX=9823 GN=AGFG2	0.951	0.436	AGFG2	49.766	7.8236	6.3	3
F1S2N0	Uncharacterized protein OS=Sus scrofa OX=9823 GN=GSTZ1	0.96	0.642	GSTZ1	24.121	23.984	35.2	8
Q95JH1	Integrin beta OS=Sus scrofa OX=9823 GN=CD61	1.312	0.605	CD61	86.365	3.896	2.9	2
I3LNF6	Importin 13 OS=Sus scrofa OX=9823 GN=IPO13	0.93	0.233	IPO13	102.63	5.1017	3.7	3
I3LPB2	Uncharacterized protein OS=Sus scrofa OX=9823 GN=HS2ST1	1.023	0.79	HS2ST1	34.547	11.836	14.5	4
A0A287BER0	O-phosphoseryl-tRNA(Sec) selenium transferase OS=Sus scrofa OX=9823 GN=SEPSECS	1.024	0.855	SEPSECS	55.882	8.6779	7.5	4
F1S569	Uncharacterized protein OS=Sus scrofa OX=9823 GN=DPH5	0.918	0.67	DPH5	31.695	6.8907	6.3	2
F1SR88	Reticulophagy regulator family member 2 OS=Sus scrofa OX=9823 GN=RETREG2	0.983	0.979	RETREG2	57.694	35.835	10.5	4
A0A287AID5	Transformation/transcription domain associated protein OS=Sus scrofa OX=9823 GN=TRRAP	1.029	0.404	TRRAP	435.67	20.959	2.2	10
F1SJD9	Ankyrin repeat, SAM and basic leucine zipper domain containing 1 OS=Sus scrofa OX=9823 GN=ASZ1	0.968	0.812	ASZ1	53.064	3.2159	3.6	2
I3LGB9	Neuron navigator 2 OS=Sus scrofa OX=9823 GN=NAV2	1.102	0.152	NAV2	221.79	3.8885	1.4	3
F1RIM1	Protein-S-isoprenylcysteine O-methyltransferase OS=Sus scrofa OX=9823 GN=ICMT	1.069	0.614	ICMT	32.005	4.0403	9.2	2
A0A287B9T5	Uncharacterized protein OS=Sus scrofa OX=9823 GN=CBX3	1.038	0.488	CBX3	19.678	49.777	35.8	7
I3L8I5	Eukaryotic translation initiation factor 6 OS=Sus scrofa OX=9823 GN=EIF6	0.965	0.376	EIF6	26.613	33.725	30.6	6
K7GM40	Apolipoprotein A-I OS=Sus scrofa OX=9823 GN=APOA1	1.013	0.83	APOA1	30.33	228.42	75.1	22
F1RU38	Splicing factor 3b subunit 2 OS=Sus scrofa OX=9823 GN=SF3B2	0.991	0.777	SF3B2	100.13	181.45	28.2	26
F1S1M2	Synaptotagmin like 4 OS=Sus scrofa OX=9823 GN=SYTL4	0.873	0.38	SYTL4	76.05	24.59	11	8
A0A287BKC3	Disco interacting protein 2 homolog C OS=Sus scrofa OX=9823 GN=DIP2C	1.018	0.735	DIP2C	171.64	13.882	4.1	6
A0A286ZTS8	Glutamyl-tRNA(Gln) amidotransferase subunit B, mitochondrial OS=Sus scrofa OX=9823 GN=GATB			GATB	48.757	2.0073	3.7	1
I3LIB6	Golgin A7 OS=Sus scrofa OX=9823 GN=GOLGA7	1.015	0.68	GOLGA7	15.792	5.0564	16.8	3
F1S8B0	Uncharacterized protein OS=Sus scrofa OX=9823 GN=DDRGK1	0.885	0.094	DDRGK1	32.67	8.3995	13.1	4
I3LUU1	Pterin-4 alpha-carbinolamine dehydratase 2 OS=Sus scrofa OX=9823 GN=PCBD2	0.868	0.483	PCBD2	14.455	5.5458	17.7	2
O79880	NADH-ubiquinone oxidoreductase chain 3 OS=Sus scrofa OX=9823 GN=MT-ND3	0.833	0.0763	MT-ND3	12.993	13.804	13	1
A0A286ZS69	Proteasome subunit beta type OS=Sus scrofa OX=9823 GN=PSMB2	0.956	0.579	PSMB2	22.78	22.128	21.9	5
A0A287AUT7	Coiled-coil domain containing 50 OS=Sus scrofa OX=9823 GN=CCDC50	0.983	0.757	CCDC50	35.704	15.801	14.1	4
A0A286ZZG0	ADP ribosylation factor like GTPase 10 OS=Sus scrofa OX=9823 GN=ARL10	0.924	0.426	ARL10	22.738	3.5101	6	1
A0A287AK38	Alpha hemoglobin stabilizing protein OS=Sus scrofa OX=9823 GN=AHSP	0.985	0.962	AHSP	10.716	55.69	26.1	3
F1SKQ5	Suppressor of cancer cell invasion OS=Sus scrofa OX=9823 GN=SCAI	1.005	0.981	SCAI	65.378	2.1993	1.4	1
A0A287ALP4	Uncharacterized protein OS=Sus scrofa OX=9823 GN=CDH13	1.565	0.4	CDH13	79.202	10.962	7.1	6
A0A286ZZB1	Phosphatidylinositol-3,4,5-trisphosphate dependent Rac exchange factor 2 OS=Sus scrofa OX=9823 GN=PREX2	1.349	0.49	PREX2	176.42	2.2263	1	2
I3LBD6	Oxysterol-binding protein OS=Sus scrofa OX=9823 GN=OSBPL11	0.976	0.481	OSBPL11	84.68	21.301	6.3	4
I3LSD8	NDRG family member 4 OS=Sus scrofa OX=9823 GN=NDRG4	1.177	0.55	NDRG4	40.719	5.4839	8.9	3
F1SKM5	Coiled-coil domain containing 51 OS=Sus scrofa OX=9823 GN=CCDC51	0.824	0.0819	CCDC51	45.325	24.787	17.1	8
I3LP69	Uncharacterized protein OS=Sus scrofa OX=9823 GN=NCK1			NCK1	35.702	-2	27.8	8
F2Z5R7	40S ribosomal protein S29 OS=Sus scrofa OX=9823 GN=RPS29	0.927	0.258	RPS29	6.6767	4.1381	32.1	2
F1S6V3	CTR9 homolog, Paf1/RNA polymerase II complex component OS=Sus scrofa OX=9823 GN=CTR9	0.96	0.511	CTR9	110.69	12.841	7.1	7
F1RRP1	Myeloperoxidase OS=Sus scrofa OX=9823 GN=MPO	1.372	0.463	MPO	80.379	16.392	10	7
A0A287B5Z5	Uncharacterized protein OS=Sus scrofa OX=9823 GN=LOC100620992			LOC100620992	103.79	2.0538	2	2
A0A287A6P2	tRNA(His) guanylyltransferase OS=Sus scrofa OX=9823 GN=THG1L	1.076	0.347	THG1L	34.609	2.3604	6	2
A0A287AX21	Protein disulfide isomerase family A member 2 OS=Sus scrofa OX=9823 GN=PDIA2	0.898	0.121	PDIA2	58.923	8.7662	10.9	5
A0A286ZL51	Uncharacterized protein OS=Sus scrofa OX=9823 GN=RPL23A	0.989	0.804	RPL23A	17.435	56.065	43.1	7
F1S935	60S ribosomal protein L18a OS=Sus scrofa OX=9823 GN=RPL18A	0.977	0.6	RPL18A	17.477	57.011	42.2	7
A0A286ZPQ1	Collagen type VI alpha 3 chain OS=Sus scrofa OX=9823 GN=COL6A3			COL6A3	231.95	6.5618	24.4	48
A0A287A035	Uncharacterized protein OS=Sus scrofa OX=9823 GN=LOC102162880	0.941	0.143	LOC102162880	32.801	35.091	9.5	2
A1XQS7	MCEE OS=Sus scrofa OX=9823 GN=MCEE	0.964	0.38	MCEE	19.019	6.1876	11.4	2
A0A287ANF9	Prostaglandin-endoperoxide synthase 1 OS=Sus scrofa OX=9823 GN=PTGS1	1.077	0.768	PTGS1	68.948	9.6202	7	4
E7EI20	Rho GDP dissociation inhibitor alpha OS=Sus scrofa OX=9823 GN=ARHGDIA	1.048	0.0391	ARHGDIA	23.394	169.09	37.3	8
F1RQT4	Zinc finger protein like 1 OS=Sus scrofa OX=9823 GN=ZFPL1	1.024	0.453	ZFPL1	34.242	10.168	17.9	4
A0A287BBF2	Ubiquitin associated and SH3 domain containing B OS=Sus scrofa OX=9823 GN=UBASH3B	1.051	0.636	UBASH3B	64.656	9.748	7.6	4
Q06AT0	Hippocalcin-like protein 1 OS=Sus scrofa OX=9823 GN=HPCAL1	1.067	0.754	HPCAL1	22.285	82.608	56.5	12
A0A287A8P0	OS9, endoplasmic reticulum lectin OS=Sus scrofa OX=9823 GN=OS9	0.942	0.262	OS9	72.786	36.22	23.3	11
A0A287A8U7	Uncharacterized protein OS=Sus scrofa OX=9823	0.922	0.638	---	23.144	162.22	46.8	9
F1RYS5	Septin 11 OS=Sus scrofa OX=9823 GN=SEPT11	0.967	0.547	2018-09-11	48.978	225.98	35.8	14
F1RX64	RNA binding protein with multiple splicing OS=Sus scrofa OX=9823 GN=RBPMS	1.003	0.936	RBPMS	21.829	5.9702	12.8	3
Q29121	Polypeptide N-acetylgalactosaminyltransferase 1 OS=Sus scrofa OX=9823 GN=GALNT1	1.046	0.686	GALNT1	64.118	22.071	13.8	6
F1RWM0	Zinc finger C2HC-type containing 1A OS=Sus scrofa OX=9823 GN=ZC2HC1A			ZC2HC1A	35.083	2.8533	5	2
A0A287BTB5	Uncharacterized protein OS=Sus scrofa OX=9823			---	33.09	2.8594	4.4	1
F1SQR6	Amidohydrolase domain containing 1 OS=Sus scrofa OX=9823 GN=AMDHD1			AMDHD1	42.536	7.9542	9.1	4
A0A287AYL1	Membrane palmitoylated protein 6 OS=Sus scrofa OX=9823 GN=MPP6	1.007	0.976	MPP6	61.088	13.318	14.1	7
A0A287AEF7	Nuclear speckle splicing regulatory protein 1 OS=Sus scrofa OX=9823 GN=NSRP1	0.889	0.0166	NSRP1	56.876	23.961	11	4
A0A287BNI5	Cysteine and histidine rich 1 OS=Sus scrofa OX=9823 GN=CYHR1	0.92	0.372	CYHR1	31.777	5.9427	9.1	2
F1RW06	Cyclin dependent kinase 3 OS=Sus scrofa OX=9823 GN=CDK3	0.935	0.238	CDK3	34.682	2.6732	13.8	4
Q9GMB0	Dolichyl-diphosphooligosaccharide--protein glycosyltransferase subunit 1 OS=Sus scrofa OX=9823 GN=RPN1	0.948	0.142	RPN1	68.694	201.16	51.2	31
O46409	Apolipoprotein A-IV OS=Sus scrofa OX=9823 GN=APOA4	0.742	0.247	APOA4	43.294	237.34	62.8	26
A0A287AHT8	Kininogen 1 OS=Sus scrofa OX=9823 GN=KNG1	1.046	0.748	KNG1	47.854	125.52	27.2	10
I3LNP0	Dol-P-Glc:Glc(2)Man(9)GlcNAc(2)-PP-Dol alpha-1,2-glucosyltransferase OS=Sus scrofa OX=9823 GN=ALG10			ALG10	56.302	2.6922	2.5	1
A0A287AA18	HAUS augmin like complex subunit 5 OS=Sus scrofa OX=9823 GN=HAUS5	0.956	0.448	HAUS5	72.723	6.0003	6.4	4
A0A287AIF6	Death inducer-obliterator 1 OS=Sus scrofa OX=9823 GN=DIDO1	1.035	0.319	DIDO1	234.17	13.24	2.6	5
K7N7E9	BUD31 homolog OS=Sus scrofa OX=9823 GN=BUD31	1.04	0.463	BUD31	17	8.1002	20.1	3
Q9XSZ6	High affinity immunoglobulin epsilon receptor subunit gamma OS=Sus scrofa OX=9823 GN=FCER1G	1.036	0.757	FCER1G	9.6813	14.889	32.6	3
I3LB01	Uncharacterized protein OS=Sus scrofa OX=9823 GN=LOC100621521	1.003	0.962	LOC100621521	31.935	2.2147	3.3	1
F1RKH0	Uncharacterized protein OS=Sus scrofa OX=9823 GN=SUDS3	1.12	0.0293	SUDS3	37.936	3.4645	5.2	2
Q95281	60S ribosomal protein L29 OS=Sus scrofa OX=9823 GN=RPL29	1.111	0.351	RPL29	17.497	15.388	21.2	3
F1RSE7	DNA helicase OS=Sus scrofa OX=9823 GN=MCM4	1.002	0.93	MCM4	93.595	78.88	21.8	17
A0A287AX90	Ankyrin repeat and sterile alpha motif domain containing 3 OS=Sus scrofa OX=9823 GN=ANKS3			ANKS3	63.912	2.5663	1.7	1
F1SA56	Uncharacterized protein OS=Sus scrofa OX=9823 GN=FNTB	0.88	0.386	FNTB	48.806	4.7051	5.5	3
A0A287AAQ3	Tubulin--tyrosine ligase OS=Sus scrofa OX=9823 GN=TTL	1.062	0.259	TTL	42.556	8.4881	5.7	2
F1RGQ6	Ankyrin repeat and FYVE domain containing 1 OS=Sus scrofa OX=9823 GN=ANKFY1	1.017	0.617	ANKFY1	128.51	65.347	13.1	14
F1RUR7	Cullin 2 OS=Sus scrofa OX=9823 GN=CUL2	1.006	0.936	CUL2	87.042	66.807	22.5	17
F1RK74	Uncharacterized protein OS=Sus scrofa OX=9823 GN=SLC25A1	0.892	0.466	SLC25A1	33.957	52.455	27.3	9
B6CVD7	ERO1-like protein alpha OS=Sus scrofa OX=9823 GN=ERO1A	0.973	0.627	ERO1A	54.28	82.001	35	14
A0A287AU91	CCM2 scaffolding protein OS=Sus scrofa OX=9823 GN=CCM2	0.91	0.308	CCM2	38.539	4.6671	5.5	2
A0A287AYH9	Palmitoyl-protein thioesterase 1 OS=Sus scrofa OX=9823 GN=PPT1	0.935	0.649	PPT1	34.261	41.639	23.5	6
A0A287B3C8	Laminin subunit alpha 1 OS=Sus scrofa OX=9823 GN=LAMA1	1.01	0.963	LAMA1	208.89	4.912	21.3	35
F1RTV5	Uncharacterized protein OS=Sus scrofa OX=9823 GN=PAICS	1.029	0.33	PAICS	46.988	63.112	33.1	14
A0A287B509	Proline rich coiled-coil 2B OS=Sus scrofa OX=9823 GN=PRRC2B	1.056	0.69	PRRC2B	240.16	9.2936	2.1	4
A0A287B6N4	NUMB like, endocytic adaptor protein OS=Sus scrofa OX=9823 GN=NUMBL	1.061	0.593	NUMBL	56.412	18.139	13.9	6
F1SJR7	Tubulin tyrosine ligase like 12 OS=Sus scrofa OX=9823 GN=TTLL12	1.053	0.521	TTLL12	67.416	41.74	14.7	8
K7GK99	G1 to S phase transition 2 OS=Sus scrofa OX=9823 GN=GSPT2	0.926	0.375	GSPT2	70.576	2.4412	14.8	9
K7GP41	Membrane palmitoylated protein 1 OS=Sus scrofa OX=9823 GN=MPP1	1.071	0.152	MPP1	51.891	43.38	29.8	11
I3LMC6	Structural maintenance of chromosomes protein OS=Sus scrofa OX=9823 GN=SMC1A	0.993	0.81	SMC1A	138.69	180.11	34.3	42
B3VMR0	5-aminoimidazole-4-carboxamide ribonucleotide formyltransferase/IMP cyclohydrolase OS=Sus scrofa OX=9823 GN=purH	1.09	0.23	purH	64.463	151.63	34	16
A0A287BSB0	Solute carrier family 38 member 10 OS=Sus scrofa OX=9823 GN=SLC38A10	1.058	0.504	SLC38A10	99.19	7.9133	3	3
F1SP25	Transmembrane protein 245 OS=Sus scrofa OX=9823 GN=TMEM245	0.997	0.998	TMEM245	80.337	11.511	8.9	6
A0A287AIM2	Anaphase promoting complex subunit 7 OS=Sus scrofa OX=9823 GN=ANAPC7	0.8	0.13	ANAPC7	55.502	6.428	4.8	2
F1SL52	Uncharacterized protein OS=Sus scrofa OX=9823 GN=RBP1	0.909	0.423	RBP1	15.319	46.668	33.8	4
F1SJL5	Caseinolytic mitochondrial matrix peptidase chaperone subunit OS=Sus scrofa OX=9823 GN=CLPX	1.008	0.9	CLPX	67.42	74.176	28.9	17
A0A287BA62	AT-rich interaction domain 1B OS=Sus scrofa OX=9823 GN=ARID1B	1.034	0.587	ARID1B	161.64	12.35	3.4	4
A0A287A699	Heterogeneous nuclear ribonucleoprotein K OS=Sus scrofa OX=9823 GN=HNRNPK	0.986	0.694	HNRNPK	48.501	207.8	37.4	16
F1RW92	Transmembrane protein 144 OS=Sus scrofa OX=9823 GN=TMEM144	1.164	0.144	TMEM144	37.967	5.7433	5.2	1
F1RK53	Coronin OS=Sus scrofa OX=9823 GN=LOC100513346	0.941	0.172	LOC100513346	99.988	42.569	13.3	10
P79388	Folate binding protein OS=Sus scrofa OX=9823 GN=FOLR2	0.865	0.347	FOLR2	28.884	18.061	15.4	3
A0A287BBZ3	Transducin like enhancer of split 4 OS=Sus scrofa OX=9823 GN=TLE4			TLE4	81.154	24.298	11.5	9
I3LMF8	Uncharacterized protein OS=Sus scrofa OX=9823 GN=KCTD1			KCTD1	96.458	3.9422	1.6	1
A0A287AP77	Multivesicular body subunit 12A OS=Sus scrofa OX=9823 GN=MVB12A	0.98	0.136	MVB12A	28.197	9.8287	11.3	2
A0A287A3Z1	Zinc finger protein, FOG family member 1 OS=Sus scrofa OX=9823 GN=ZFPM1	0.944	0.381	ZFPM1	97.596	9.2653	4.8	5
F1S5D4	Zinc finger protein 281 OS=Sus scrofa OX=9823 GN=ZNF281			ZNF281	93.097	3.8199	1.6	1
I3LVL5	Cysteine rich secretory protein 3 OS=Sus scrofa OX=9823 GN=CRISP3	1.269	0.173	CRISP3	27.024	8.158	14.3	4
A0A287BLN5	Mitochondrial ribosomal protein L9 OS=Sus scrofa OX=9823 GN=MRPL9	1.061	0.0378	MRPL9	27.05	14.091	8.9	3
A0A287AM34	M-phase phosphoprotein 8 OS=Sus scrofa OX=9823 GN=MPHOSPH8	1.087	0.232	MPHOSPH8	79.662	2.5169	2.6	2
F1S9U7	SIN3 transcription regulator family member B OS=Sus scrofa OX=9823 GN=SIN3B	0.982	0.759	SIN3B	128.28	2.7412	1.6	2
F1SEA2	SLAIN motif family member 2 OS=Sus scrofa OX=9823 GN=SLAIN2	0.945	0.263	SLAIN2	62.873	6.5187	4.8	3
B3F0B7	Cellular retinoic acid-binding protein 1 OS=Sus scrofa OX=9823 GN=CRABP1	0.781	0.653	CRABP1	15.565	12.099	31.4	5
A0A287AXF5	Uncharacterized protein OS=Sus scrofa OX=9823 GN=CANX	0.964	0.694	CANX	67.596	153.48	35.8	23
F1RIA7	Transmembrane protein 109 OS=Sus scrofa OX=9823 GN=TMEM109	1	0.997	TMEM109	26.11	27.111	12.8	4
I3LBG5	Chromosome 18 open reading frame 8 OS=Sus scrofa OX=9823 GN=C18orf8	0.968	0.628	C18orf8	67.34	14.184	10.8	5
F1S762	Uncharacterized protein OS=Sus scrofa OX=9823 GN=SCP2	1.114	0.447	SCP2	58.382	137.29	27.5	16
A0A286ZYI8	Lon protease homolog 2, peroxisomal OS=Sus scrofa OX=9823 GN=LONP2	1.114	0.263	LONP2	89.517	61.682	20.7	15
F1SHX3	Replication timing regulatory factor 1 OS=Sus scrofa OX=9823 GN=RIF1	1.012	0.855	RIF1	271.72	19.288	2.5	5
F1RKY2	Serpin family D member 1 OS=Sus scrofa OX=9823 GN=SERPIND1	0.926	0.622	SERPIND1	55.874	41.945	23	11
O97788	Fatty acid-binding protein, adipocyte OS=Sus scrofa OX=9823 GN=FABP4	0.844	0.971	FABP4	14.676	21.071	31.1	4
F1S1T6	Exosome component 9 OS=Sus scrofa OX=9823 GN=EXOSC9	0.956	0.269	EXOSC9	49.225	2.8925	4.5	2
A0A286ZTS4	SR-related CTD associated factor 8 OS=Sus scrofa OX=9823 GN=SCAF8	1.02	0.782	SCAF8	137.24	22.899	8	9
M3UYY5	AMP deaminase OS=Sus scrofa OX=9823 GN=AMPD2	1.041	0.729	AMPD2	91.966	29.404	12.9	11
F2Z517	Arginine and glutamate rich 1 OS=Sus scrofa OX=9823 GN=ARGLU1	0.913	0.608	ARGLU1	33.216	19.486	24.9	11
A0A287B0Y7	Epidermal growth factor receptor pathway substrate 15 OS=Sus scrofa OX=9823 GN=EPS15	1.037	0.498	EPS15	97.425	107.49	30.7	24
Q9TSX9	Peroxiredoxin-6 OS=Sus scrofa OX=9823 GN=PRDX6	1.098	0.232	PRDX6	25.037	136.3	54	13
A0A287AE63	Neural precursor cell expressed, developmentally down-regulated 8 OS=Sus scrofa OX=9823 GN=NEDD8	0.96	0.203	NEDD8	7.986	14.583	19.7	2
A0A287AZ79	AP complex subunit beta OS=Sus scrofa OX=9823 GN=AP2B1	0.966	0.618	AP2B1	104.54	88.501	26.7	26
A0A287A4F7	Uncharacterized protein OS=Sus scrofa OX=9823			---	21.684	1.7681	5.3	1
F1RZ89	N-sulfoglucosamine sulfohydrolase OS=Sus scrofa OX=9823 GN=SGSH	1.055	0.473	SGSH	57.18	8.7281	6.1	3
A0A287ALU9	LARGE xylosyl- and glucuronyltransferase 1 OS=Sus scrofa OX=9823 GN=LARGE1			LARGE1	82.146	1.7723	1.3	1
F1SSW0	Mitogen-activated protein kinase binding protein 1 OS=Sus scrofa OX=9823 GN=MAPKBP1	0.953	0.431	MAPKBP1	157.94	2.5045	1.4	2
F1RWF7	Calcium binding and coiled-coil domain 2 OS=Sus scrofa OX=9823 GN=CALCOCO2	1.09	0.594	CALCOCO2	52.239	13.174	13.8	6
A0A286ZUN9	NADH:ubiquinone oxidoreductase core subunit S8 OS=Sus scrofa OX=9823 GN=NDUFS8	0.905	0.373	NDUFS8	23.787	35.04	26.5	5
I3LRF8	Poly(rC) binding protein 3 OS=Sus scrofa OX=9823 GN=PCBP3			PCBP3	37.329	3.8211	23.1	7
A0A287B0L0	Uncharacterized protein OS=Sus scrofa OX=9823			---	35.204	3.8434	5.2	2
F2Z5F9	TIA1 cytotoxic granule associated RNA binding protein like 1 OS=Sus scrofa OX=9823 GN=TIAL1	0.986	0.73	TIAL1	43.317	64.13	20.7	7
A0A286ZLA1	Eukaryotic translation initiation factor 4E binding protein 2 OS=Sus scrofa OX=9823 GN=EIF4EBP2	0.984	0.826	EIF4EBP2	12.965	4.8687	11.7	1
A0A286ZK88	Dynactin subunit 5 OS=Sus scrofa OX=9823 GN=DCTN5	0.861	0.167	DCTN5	20.126	10.46	9.9	2
F1SCH5	XPA binding protein 2 OS=Sus scrofa OX=9823 GN=XAB2	0.969	0.671	XAB2	100	31.373	13.8	12
A0A287AJS0	Rho guanine nucleotide exchange factor 1 OS=Sus scrofa OX=9823 GN=ARHGEF1	1.004	0.911	ARHGEF1	108.73	71.247	22.8	20
A0A287BM15	Uncharacterized protein OS=Sus scrofa OX=9823 GN=CEBPZOS	1.052	0.541	CEBPZOS	9.425	12.047	13.8	1
A0A286ZSG3	Catalase OS=Sus scrofa OX=9823 GN=CAT	1.115	0.226	CAT	59.929	268.08	56.9	30
A0A287BM02	Histone PARylation factor 1 OS=Sus scrofa OX=9823 GN=HPF1	1.109	0.229	HPF1	39.376	25.204	21.4	6
A0A287B2P1	Chloride intracellular channel protein OS=Sus scrofa OX=9823 GN=CLIC1	1	0.974	CLIC1	26.977	150.85	50.6	9
A0A287BHJ8	Microtubule associated monooxygenase, calponin and LIM domain containing 1 OS=Sus scrofa OX=9823 GN=MICAL1			MICAL1	119.87	3.3467	2.4	2
I3L9Q4	Lipid droplet associated hydrolase OS=Sus scrofa OX=9823 GN=LDAH	1.043	0.792	LDAH	37.759	11.053	7.3	2
I3LIM8	alpha-1,2-Mannosidase OS=Sus scrofa OX=9823	1.079	0.277	---	60.78	13.445	11.5	5
A0A286ZPE4	WAPL cohesin release factor OS=Sus scrofa OX=9823 GN=WAPL	0.99	0.5	WAPL	127.63	44.638	12.5	13
F1SUQ8	Uncharacterized protein OS=Sus scrofa OX=9823 GN=RCC2	0.979	0.507	RCC2	56.085	67.183	30.2	14
I3LMV8	ATP binding cassette subfamily B member 8 OS=Sus scrofa OX=9823 GN=ABCB8	1.056	0.718	ABCB8	77.068	109.82	25	18
I3LK75	Nicotinate-nucleotide pyrophosphorylase [carboxylating] OS=Sus scrofa OX=9823 GN=QPRT	0.978	0.537	QPRT	30.993	21.851	16.7	3
I3LJJ4	Enoyl-CoA hydratase 1 OS=Sus scrofa OX=9823 GN=ECH1	0.993	0.982	ECH1	32.4	142.66	50.8	13
Q7JFN4	Calcium/calmodulin-dependent protein kinase II isoform gamma-B OS=Sus scrofa OX=9823 GN=CAMK2G	1.048	0.222	CAMK2G	58.365	9.6841	11.2	6
A0A287AP17	Suppressor of glucose, autophagy associated 1 OS=Sus scrofa OX=9823 GN=SOGA1			SOGA1	173.73	6.4873	2.3	3
I3L9C8	Integrin linked kinase OS=Sus scrofa OX=9823 GN=ILK	1.015	0.936	ILK	51.421	57.669	34.3	16
Q6UAQ8	Electron transfer flavoprotein subunit beta OS=Sus scrofa OX=9823 GN=ETFB	0.944	0.51	ETFB	27.763	73.51	56.1	14
A5GFT5	Aminopeptidase-like 1 OS=Sus scrofa OX=9823 GN=NPEPL1	1.01	0.899	NPEPL1	55.655	54.634	18.5	8
A0A287AKH2	Abhydrolase domain containing 13 OS=Sus scrofa OX=9823 GN=ABHD13			ABHD13	38.507	3.4529	2.7	1
F1RG29	Cytosolic Fe-S cluster assembly factor NUBP2 OS=Sus scrofa OX=9823 GN=NUBP2	0.934	0.352	NUBP2	28.979	11.981	16.6	3
A0A287BN49	Perilipin OS=Sus scrofa OX=9823 GN=PLIN3	1.069	0.558	PLIN3	44.594	50.751	33.7	12
A0A287BG14	Proteasome 26S subunit, ATPase 6 OS=Sus scrofa OX=9823 GN=PSMC6	1.019	0.31	PSMC6	45.855	179.11	49.1	19
I3LIC2	Leucine rich pentatricopeptide repeat containing OS=Sus scrofa OX=9823 GN=LRPPRC	1.027	0.49	LRPPRC	155.98	218.93	30.8	43
A0A287B4D0	Supervillin OS=Sus scrofa OX=9823 GN=SVIL	1.053	0.529	SVIL	199.12	105.77	14.5	22
P48762	Sodium/hydrogen exchanger 1 OS=Sus scrofa OX=9823 GN=SLC9A1			SLC9A1	90.986	3.5223	1.6	1
I3LC07	Uncharacterized protein OS=Sus scrofa OX=9823 GN=RAB18	0.964	0.552	RAB18	22.991	82.062	54.4	10
F1SDZ8	SEL1L ERAD E3 ligase adaptor subunit OS=Sus scrofa OX=9823 GN=SEL1L	0.958	0.367	SEL1L	87.565	14.713	7.9	6
P13618	ATP synthase-coupling factor 6, mitochondrial OS=Sus scrofa OX=9823 GN=ATP5J	1.025	0.609	ATP5J	8.9299	158.76	72.4	6
F2Z565	Solute carrier family 25 member 5 OS=Sus scrofa OX=9823 GN=SLC25A5	0.908	0.429	SLC25A5	32.955	38.031	34.6	13
F1RZC4	SEC14 and spectrin domain containing 1 OS=Sus scrofa OX=9823 GN=SESTD1	1.026	0.607	SESTD1	81.749	5.1915	3.2	2
I3LI92	Uncharacterized protein OS=Sus scrofa OX=9823 GN=CPQ	1.072	0.619	CPQ	46.303	31.357	13.3	5
A0A286ZK35	Regulator of microtubule dynamics 1 OS=Sus scrofa OX=9823 GN=RMDN1	1.047	0.727	RMDN1	36.074	83.769	27.4	10
A0A287BF91	THUMP domain containing 2 OS=Sus scrofa OX=9823 GN=THUMPD2	1.07	0.323	THUMPD2	51.094	40.803	18.8	10
A0A287A7F5	60S ribosomal protein L31 OS=Sus scrofa OX=9823 GN=RPL31	1.001	0.955	RPL31	14.142	10.069	35.2	5
F1SU46	Condensin complex subunit 2 OS=Sus scrofa OX=9823 GN=NCAPH	1.039	0.74	NCAPH	81.648	5.0292	3.7	3
I3LDF4	Adenosine deaminase OS=Sus scrofa OX=9823 GN=ADA	1.014	0.847	ADA	43.997	21.112	13.4	5
F1ST89	Reversion inducing cysteine rich protein with kazal motifs OS=Sus scrofa OX=9823 GN=RECK	1.008	0.958	RECK	106.56	61.754	18.5	16
A0A286ZRW4	Zinc finger MYM-type containing 2 OS=Sus scrofa OX=9823 GN=ZMYM2	1.028	0.565	ZMYM2	131.22	4.5887	3.1	3
I3LVI2	Peptidylprolyl isomerase OS=Sus scrofa OX=9823 GN=FKBP15	1.026	0.241	FKBP15	112.69	110.79	16	13
I3LSZ1	Uncharacterized protein OS=Sus scrofa OX=9823 GN=UBE2I	1.009	0.858	UBE2I	18.007	31.925	34.8	7
F1RQW5	Uncharacterized protein OS=Sus scrofa OX=9823 GN=NELFE	0.949	0.742	NELFE	42.905	30.836	17.7	6
B9TRW9	Guanine nucleotide-binding protein subunit gamma OS=Sus scrofa OX=9823 GN=GNG12	0.922	0.631	GNG12	8.0692	80.662	66.7	4
I3LIN5	Ubiquitin specific peptidase 14 OS=Sus scrofa OX=9823 GN=USP14	1.025	0.457	USP14	55.934	142.33	33.7	18
P63221	40S ribosomal protein S21 OS=Sus scrofa OX=9823 GN=RPS21	1.016	0.971	RPS21	9.1113	16.886	41	4
A0A287AQY2	THO complex 5 OS=Sus scrofa OX=9823 GN=THOC5	1.013	0.682	THOC5	75.754	14.426	9.4	6
A0A287AIE6	ATPase ASNA1 OS=Sus scrofa OX=9823 GN=ASNA1	0.99	0.842	ASNA1	38.792	16.083	14.1	4
F1SP56	Nipsnap homolog 3B OS=Sus scrofa OX=9823 GN=NIPSNAP3B	1.039	0.67	NIPSNAP3B	28.615	52.766	40.1	10
A0A287A4H1	Serum amyloid A like 1 OS=Sus scrofa OX=9823 GN=SAAL1	1.16	0.129	SAAL1	53.24	29.095	10.6	6
K7GNG9	Receptor protein serine/threonine kinase OS=Sus scrofa OX=9823 GN=TGFBR1	0.994	0.959	TGFBR1	34.741	2.8669	3.5	1
A0A287A9X1	Isocitrate dehydrogenase [NAD] subunit, mitochondrial OS=Sus scrofa OX=9823 GN=IDH3G	0.946	0.156	IDH3G	36.694	8.8347	12.5	5
A0A287AHD3	Echinoderm microtubule associated protein like 4 OS=Sus scrofa OX=9823 GN=EML4	0.993	0.863	EML4	109.1	107.81	17.4	15
F1SUU4	Filamin binding LIM protein 1 OS=Sus scrofa OX=9823 GN=FBLIM1	1.023	0.823	FBLIM1	41.313	19.828	19.8	7
A0A287BJU0	Joining chain of multimeric IgA and IgM OS=Sus scrofa OX=9823 GN=JCHAIN	0.994	0.945	JCHAIN	14.907	3.1843	10.7	1
A0A287BL24	Uncharacterized protein OS=Sus scrofa OX=9823 GN=FYCO1	1.01	0.816	FYCO1	151.45	73.786	17.3	21
A0A287B0V2	Uncharacterized protein OS=Sus scrofa OX=9823 GN=TMTC4			TMTC4	70.591	1.7836	1.3	1
A0A287ACV5	Phosphatidylserine synthase 1 OS=Sus scrofa OX=9823 GN=PTDSS1	0.78	0.0755	PTDSS1	55.336	3.4008	2.1	1
A0A286ZWV3	Uncharacterized protein OS=Sus scrofa OX=9823	1.058	0.66	---	13.161	6.3359	21.8	3
F1SGW8	Uncharacterized protein OS=Sus scrofa OX=9823 GN=SLC38A2			SLC38A2	53.449	5.465	3.3	1
I3LE73	Chromosome 3 open reading frame 33 OS=Sus scrofa OX=9823 GN=C3orf33	0.982	0.836	C3orf33	34.247	10.294	4.4	1
P27917	Apolipoprotein C-III OS=Sus scrofa OX=9823 GN=APOC3	1.067	0.277	APOC3	10.704	53.34	55.2	5
F1RS83	Uncharacterized protein OS=Sus scrofa OX=9823 GN=HACL1	1.079	0.539	HACL1	63.54	46.67	11.5	5
K7GNP0	SH2B adaptor protein 2 OS=Sus scrofa OX=9823 GN=SH2B2			SH2B2	67.821	2.1424	1.6	1
A0A287A310	Uncharacterized protein OS=Sus scrofa OX=9823 GN=NCEH1	0.966	0.458	NCEH1	45.792	84.894	27	12
F1S815	Receptor tyrosine kinase like orphan receptor 1 OS=Sus scrofa OX=9823 GN=ROR1	1.098	0.81	ROR1	103.91	3.1789	2.6	3
F1S1V0	Ubiquitin protein ligase E3 component n-recognin 3 (putative) OS=Sus scrofa OX=9823 GN=UBR3	0.998	0.97	UBR3	198.76	15.144	4.1	7
A0A286ZTT8	RAB23, member RAS oncogene family OS=Sus scrofa OX=9823 GN=RAB23	1.02	0.785	RAB23	23.091	33.227	30.1	5
F1S588	Translocase of inner mitochondrial membrane 29 OS=Sus scrofa OX=9823 GN=TIMM29	1.033	0.856	TIMM29	32.274	13.949	18.6	4
C6K7I1	Importin subunit alpha OS=Sus scrofa OX=9823 GN=KPNA3	1.044	0.37	KPNA3	57.772	31.196	6.9	3
A0A286ZIV5	THO complex 1 OS=Sus scrofa OX=9823 GN=THOC1	1.045	0.136	THOC1	76.133	28.322	10.7	7
Q28832	Low-density lipoprotein receptor (Fragment) OS=Sus scrofa OX=9823 GN=LDLR			LDLR	89.919	119.03	23.2	20
F1RTZ5	Valosin containing protein interacting protein 1 OS=Sus scrofa OX=9823 GN=VCPIP1	0.968	0.399	VCPIP1	134.31	16.318	6.1	6
Q56P27	60S ribosome subunit biogenesis protein NIP7 homolog OS=Sus scrofa OX=9823 GN=NIP7	1.032	0.739	NIP7	20.49	2.691	5	1
F1RS71	Protein arginine methyltransferase 9 OS=Sus scrofa OX=9823 GN=PRMT9			PRMT9	87.676	7.303	6.1	5
A0A287AUJ0	LYR motif containing 4 OS=Sus scrofa OX=9823 GN=LYRM4	1.015	0.95	LYRM4	10.59	6.222	24.2	2
A0A287AN38	SNF related kinase OS=Sus scrofa OX=9823 GN=SNRK	0.953	0.346	SNRK	82.586	2.357	1.6	1
F1SPQ0	DNA-directed RNA polymerase subunit beta OS=Sus scrofa OX=9823 GN=POLR3B	0.978	0.741	POLR3B	122.67	18.151	7.6	9
A0A287B391	Uncharacterized protein OS=Sus scrofa OX=9823 GN=MDP1	0.951	0.252	MDP1	18.636	3.2092	11	2
I3LFK1	Uncharacterized protein OS=Sus scrofa OX=9823 GN=PPCDC	1.049	0.539	PPCDC	15.731	3.3115	7.6	1
A0A287ABL2	Uncharacterized protein OS=Sus scrofa OX=9823 GN=LPIN2	1.127	0.198	LPIN2	98.94	19.274	10.1	7
F1SSN5	Uncharacterized protein OS=Sus scrofa OX=9823 GN=KTN1	1.017	0.00458	KTN1	156.81	323.31	42.3	56
A0A287AZD8	BCL2 like 13 OS=Sus scrofa OX=9823 GN=BCL2L13	0.998	0.989	BCL2L13	49.888	42.264	12.8	6
A0A287ARA4	CCR4-NOT transcription complex subunit 9 OS=Sus scrofa OX=9823 GN=CNOT9	0.994	0.872	CNOT9	33.947	16.528	21	6
I3LTM5	C-type lectin domain containing 16A OS=Sus scrofa OX=9823 GN=CLEC16A	0.995	0.905	CLEC16A	107.87	3.8111	2.7	3
F1S9F3	Uncharacterized protein OS=Sus scrofa OX=9823 GN=LETM1	0.989	0.941	LETM1	80.718	201.12	31	24
I3L9M7	Uncharacterized protein OS=Sus scrofa OX=9823 GN=LRRC59	0.983	0.68	LRRC59	32.432	53.695	31.4	8
P80895	Protein-L-isoaspartate(D-aspartate) O-methyltransferase OS=Sus scrofa OX=9823 GN=PCMT1	1.104	0.076	PCMT1	24.646	57.979	30	6
F1S8A4	Receptor-type tyrosine-protein phosphatase OS=Sus scrofa OX=9823 GN=PTPRA	1.015	0.647	PTPRA	89.24	10.363	5.3	3
A0A287A3H9	AT-hook containing transcription factor 1 OS=Sus scrofa OX=9823 GN=AHCTF1	1.071	0.211	AHCTF1	245.08	13.752	3	7
F1SFY5	HIV-1 Tat interactive protein 2 OS=Sus scrofa OX=9823 GN=HTATIP2	1.1	0.457	HTATIP2	34.16	22.445	21.7	6
A0A287A6E9	Ubiquitin specific peptidase 20 OS=Sus scrofa OX=9823 GN=USP20	0.885	0.289	USP20	91.89	2.4826	1	1
F1S2J4	Enhancer of mRNA decapping 4 OS=Sus scrofa OX=9823 GN=EDC4	0.973	0.245	EDC4	151.66	79.137	13.9	16
I3LCJ7	Uncharacterized protein OS=Sus scrofa OX=9823 GN=RPP38			RPP38	31.241	2.022	3.2	1
Q001C6	NDRG2 OS=Sus scrofa OX=9823 GN=NDRG2	0.982	0.764	NDRG2	39.162	28.467	13.4	4
F1S4P6	Eukaryotic translation initiation factor 3 subunit A OS=Sus scrofa OX=9823 GN=EIF3A	0.985	0.497	EIF3A	166.06	182.59	31.7	47
A0A287AU87	Uncharacterized protein OS=Sus scrofa OX=9823			---	34.442	4.9525	8.7	2
A0A286ZJV0	Solute carrier family 25 member 28 OS=Sus scrofa OX=9823 GN=SLC25A28	0.944	0.783	SLC25A28	39.322	13.318	12.1	3
A0A287AXU0	Uncharacterized protein OS=Sus scrofa OX=9823 GN=ELN			ELN	66.312	5.6119	3.8	2
F1RWJ5	Importin subunit beta-1 OS=Sus scrofa OX=9823 GN=KPNB1	0.989	0.752	KPNB1	97.224	244.49	33.3	27
A0A287BQW3	H1 histone family member 0 OS=Sus scrofa OX=9823 GN=H1F0	0.764	0.281	H1F0	20.891	18.977	22.7	4
F1RGT0	Dihydroxyacetone phosphate acyltransferase OS=Sus scrofa OX=9823 GN=GNPAT			GNPAT	68.544	6.788	6.6	4
A0A287AU05	HECT domain E3 ubiquitin protein ligase 3 OS=Sus scrofa OX=9823 GN=HECTD3	1.048	0.704	HECTD3	57.947	4.8019	4.2	2
Q6SA96	40S ribosomal protein S23 OS=Sus scrofa OX=9823 GN=RPS23	1.016	0.754	RPS23	15.816	19.012	21	3
F1ST39	FMR1 autosomal homolog 2 OS=Sus scrofa OX=9823 GN=FXR2	0.958	0.497	FXR2	73.706	71.372	20.5	12
A0A287AUV0	GIT ArfGAP 1 OS=Sus scrofa OX=9823 GN=GIT1	0.954	0.00344	GIT1	77.476	33.228	17	11
F6Q9P4	Uncharacterized protein OS=Sus scrofa OX=9823	1.007	0.883	---	16.759	24.443	10.6	2
B7TY21	Platelet glycoprotein Ib beta OS=Sus scrofa OX=9823 GN=GPIbB	1.17	0.613	GPIbB	21.839	6.0827	10.3	2
F1SIR4	Uncharacterized protein OS=Sus scrofa OX=9823 GN=MIA2	0.971	0.721	MIA2	88.942	58.758	23.4	16
F1STE6	Thioredoxin domain containing 9 OS=Sus scrofa OX=9823 GN=TXNDC9	0.961	0.269	TXNDC9	26.488	3.0091	6.2	2
F1SD70	Legumain OS=Sus scrofa OX=9823 GN=LGMN	0.999	0.963	LGMN	49.11	65.703	11.8	4
F1SSH4	NudC domain containing 3 OS=Sus scrofa OX=9823 GN=NUDCD3	1.019	0.673	NUDCD3	40.122	25.312	23.4	9
A0A287AN90	Uncharacterized protein OS=Sus scrofa OX=9823 GN=MMP9			MMP9	74.64	6.6184	3.1	2
F1RRU6	Tousled like kinase 2 OS=Sus scrofa OX=9823 GN=TLK2	0.914	0.193	TLK2	78.505	16.044	6.8	4
F1S033	Bromodomain containing 3 OS=Sus scrofa OX=9823 GN=BRD3	0.916	0.31	BRD3	79.609	16.611	21.1	15
F1RQC1	Family with sequence similarity 114 member A2 OS=Sus scrofa OX=9823 GN=FAM114A2	1.014	0.81	FAM114A2	50.819	18.048	13.7	6
F2Z5E6	Ribosomal protein S5 OS=Sus scrofa OX=9823 GN=RPS5	0.979	0.775	RPS5	22.876	25.558	32.8	8
A0A287A6C1	Methyltransferase like 7A OS=Sus scrofa OX=9823 GN=METTL7A	0.958	0.919	METTL7A	23.726	6.0343	22.9	4
F1S3T6	Phospholipid-transporting ATPase OS=Sus scrofa OX=9823 GN=ATP8A1	0.982	0.846	ATP8A1	123.44	5.7888	2.9	3
A0A286ZJN7	Family with sequence similarity 45 member A OS=Sus scrofa OX=9823 GN=FAM45A	0.97	0.324	FAM45A	40.582	32.718	19.6	6
A0A286ZIT8	Taperin OS=Sus scrofa OX=9823 GN=TPRN			TPRN	73.076	2.7679	1.6	1
A0A287A8F8	MICOS complex subunit OS=Sus scrofa OX=9823 GN=CHCHD6	0.947	0.434	CHCHD6	24.704	32.794	40.5	10
P27485	Retinol-binding protein 4 OS=Sus scrofa OX=9823 GN=RBP4	0.856	0.346	RBP4	23.067	30.67	27.9	6
P20112	SPARC OS=Sus scrofa OX=9823 GN=SPARC	1.017	0.757	SPARC	34.239	63.424	43.7	12
F1SSN0	SWI/SNF related, matrix associated, actin dependent regulator of chromatin, subfamily d, member 3 OS=Sus scrofa OX=9823 GN=SMARCD3	1.008	0.844	SMARCD3	53.671	6.0261	5.3	3
A0A287AY88	Translocation associated membrane protein 1 OS=Sus scrofa OX=9823 GN=TRAM1	1.061	0.586	TRAM1	38.662	13.069	9.9	3
F1S4P7	Protein arginine methyltransferase NDUFAF7 OS=Sus scrofa OX=9823 GN=NDUFAF7	0.99	0.782	NDUFAF7	49.101	26.752	15.4	6
F1S630	Uncharacterized protein OS=Sus scrofa OX=9823 GN=DRAM2	0.978	0.463	DRAM2	29.882	8.0125	13.5	2
I3LB10	Gamma-glutamyl carboxylase OS=Sus scrofa OX=9823 GN=GGCX	1.032	0.88	GGCX	87.218	9.8816	6.2	5
F1SGV6	DSCR3 arrestin fold containing OS=Sus scrofa OX=9823 GN=DSCR3	1.023	0.253	DSCR3	27.891	71.147	34.1	6
I3LM39	Cyclic GMP-AMP synthase OS=Sus scrofa OX=9823 GN=CGAS	1.036	0.541	CGAS	55.808	1.8055	2.8	2
F1S3U9	Uncharacterized protein OS=Sus scrofa OX=9823 GN=PRDX1	1.074	0.524	PRDX1	22.248	53.749	56.8	13
A0A287AGZ9	Riboflavin kinase OS=Sus scrofa OX=9823 GN=RFK	0.973	0.588	RFK	16.756	6.1	13.5	2
A0A287ADE6	Ribosomal protein S15a OS=Sus scrofa OX=9823 GN=RPS15A	1.052	0.824	RPS15A	14.839	12.918	30	4
A0A287BL58	PBX homeobox interacting protein 1 OS=Sus scrofa OX=9823 GN=PBXIP1	1.029	0.617	PBXIP1	78.993	164.82	33.9	20
A0A287B575	Histone deacetylase OS=Sus scrofa OX=9823 GN=HDAC3			HDAC3	51.739	4.802	5.1	2
A0A287BH69	Origin recognition complex subunit 5 OS=Sus scrofa OX=9823 GN=ORC5	0.989	0.75	ORC5	46.314	21.842	12.6	5
I3L8K1	Sortilin related receptor 1 OS=Sus scrofa OX=9823 GN=SORL1	0.967	0.448	SORL1	236.82	44.081	8.3	16
F1RNJ3	Transmembrane protein 41B OS=Sus scrofa OX=9823 GN=TMEM41B	1.102	0.563	TMEM41B	28.254	3.9631	9.4	2
F1S5I2	THADA, armadillo repeat containing OS=Sus scrofa OX=9823 GN=THADA	0.907	0.176	THADA	216.83	9.3522	2.2	5
A0A287B5X4	Uncharacterized protein OS=Sus scrofa OX=9823	0.967	0.775	---	10.987	4.509	19	2
F1RZ01	Uncharacterized protein OS=Sus scrofa OX=9823 GN=CHID1	1.026	0.822	CHID1	44.553	52.242	17.6	7
F1RN43	Cullin 4A OS=Sus scrofa OX=9823 GN=CUL4A	1.055	0.255	CUL4A	87.724	36.67	24.6	21
A0A286ZI55	Glycerol-3-phosphate dehydrogenase [NAD(+)] OS=Sus scrofa OX=9823 GN=GPD1	0.981	0.73	GPD1	37.678	47.233	27.8	9
A0A287AMS8	Pre-mRNA processing factor 31 OS=Sus scrofa OX=9823 GN=PRPF31	0.985	0.727	PRPF31	55.321	19.799	12.6	7
K7GLW0	Uncharacterized protein OS=Sus scrofa OX=9823 GN=GK			GK	51.605	6.4312	7.1	3
P18650	Apolipoprotein E OS=Sus scrofa OX=9823 GN=APOE	1.026	0.828	APOE	36.599	111.7	55.8	19
A0A287ARF2	Acyl-CoA-binding domain-containing protein 5 OS=Sus scrofa OX=9823 GN=ACBD5	1.058	0.467	ACBD5	53.501	37.851	20.5	9
F1SJN9	COMM domain containing 2 OS=Sus scrofa OX=9823 GN=COMMD2			COMMD2	22.733	5.0856	8.5	2
F1SNF3	Podocalyxin like OS=Sus scrofa OX=9823 GN=PODXL	0.871	0.0433	PODXL	46.678	16.286	7.4	2
A0A288CG04	Uncharacterized protein OS=Sus scrofa OX=9823 GN=ZC3HAV1	1.069	0.325	ZC3HAV1	99.458	77.205	20.5	17
F1SND9	Centrosomal protein 41 OS=Sus scrofa OX=9823 GN=CEP41	0.9	0.114	CEP41	40.993	7.0063	6	2
A0A287AGM1	Transmembrane protein 245 OS=Sus scrofa OX=9823 GN=TMEM245	0.989	0.807	TMEM245	99.171	37.13	8.5	5
A0A287AGU1	Integrin beta OS=Sus scrofa OX=9823 GN=ITGB2	1.008	0.843	ITGB2	82.156	36.148	13.5	8
Q2EHH8	Serine/threonine-protein phosphatase OS=Sus scrofa OX=9823 GN=PPP1CA	0.989	0.875	PPP1CA	37.512	7.0739	37	10
A0A287AYJ0	Dihydropyrimidinase like 3 OS=Sus scrofa OX=9823 GN=DPYSL3	1.054	0.757	DPYSL3	57.77	57.141	24	11
F1RT79	Mitochondrial ribosomal protein L27 OS=Sus scrofa OX=9823 GN=MRPL27	1.021	0.748	MRPL27	15.916	4.2315	13.5	2
F1RJC9	SSU72 homolog, RNA polymerase II CTD phosphatase OS=Sus scrofa OX=9823 GN=SSU72	1.022	0.702	SSU72	25.728	7.8653	15.4	3
F1RMN3	Protein phosphatase 6 regulatory subunit 1 OS=Sus scrofa OX=9823 GN=PPP6R1	1.008	0.826	PPP6R1	96.577	11.319	7.5	4
F1S543	Calponin OS=Sus scrofa OX=9823 GN=CNN3	1.004	0.957	CNN3	31.653	24.824	31.9	8
I3L6X7	Vacuolar-sorting protein SNF8 OS=Sus scrofa OX=9823 GN=SNF8	1.01	0.972	SNF8	28.88	9.7809	16.7	4
A0A287AD98	Ephrin B1 OS=Sus scrofa OX=9823 GN=EFNB1	0.949	0.479	EFNB1	37.704	25.383	20	5
I3LGI9	Beta-galactosidase OS=Sus scrofa OX=9823 GN=GLB1	1.073	0.0488	GLB1	73.431	32.558	8.6	4
P19100	Steroid 17-alpha-hydroxylase/17,20 lyase OS=Sus scrofa OX=9823 GN=CYP17A1	1.117	0.0304	CYP17A1	57.446	323.31	48.9	27
F1RZU8	Dystonin OS=Sus scrofa OX=9823 GN=DST	1.043	0.412	DST	854.41	60.785	3.8	30
A0A287AF29	Fatty acyl-CoA reductase OS=Sus scrofa OX=9823 GN=FAR1	1.151	0.00846	FAR1	57.21	4.1215	4.2	2
A0A286ZST9	CREB regulated transcription coactivator 3 OS=Sus scrofa OX=9823 GN=CRTC3			CRTC3	66.623	2.9838	4.2	2
A0A286ZMG9	Uncharacterized protein OS=Sus scrofa OX=9823 GN=CHEK2			CHEK2	58.838	2.5462	4	2
I3L8Q5	Peroxisomal trans-2-enoyl-CoA reductase OS=Sus scrofa OX=9823 GN=PECR	0.97	0.765	PECR	32.304	3.1541	5	1
F1S150	Uncharacterized protein OS=Sus scrofa OX=9823 GN=LARP7	0.961	0.47	LARP7	66.692	23.196	16	8
A0A287ACW6	Ubiquitin specific peptidase 9, X-linked OS=Sus scrofa OX=9823 GN=USP9X			USP9X	290.91	4.0752	17.5	40
Q864B5	PDJA1 chaperone OS=Sus scrofa OX=9823 GN=DNAJA4	0.892	0.172	DNAJA4	44.838	13.289	5.3	2
A0A287AWB5	Uncharacterized protein OS=Sus scrofa OX=9823 GN=ABHD16A	1.034	0.704	ABHD16A	62.877	190.69	37.6	16
F1SFF8	Alpha-1,4 glucan phosphorylase OS=Sus scrofa OX=9823 GN=PYGL	1.057	0.598	PYGL	97.562	155.9	35.2	33
F1RNF5	PPFIA binding protein 2 OS=Sus scrofa OX=9823 GN=PPFIBP2			PPFIBP2	80.443	2.56	2.5	2
P79274	Long-chain specific acyl-CoA dehydrogenase, mitochondrial OS=Sus scrofa OX=9823 GN=ACADL	1.055	0.671	ACADL	47.956	133.24	41.2	17
K7GSE5	NADH:ubiquinone oxidoreductase subunit B9 OS=Sus scrofa OX=9823 GN=NDUFB9	0.85	0.212	NDUFB9	21.827	19.907	29.1	5
A0A287B3T2	Ferrochelatase OS=Sus scrofa OX=9823 GN=FECH	0.955	0.656	FECH	51.896	50.313	26.7	11
F1SIV9	5'-nucleotidase domain containing 2 OS=Sus scrofa OX=9823 GN=NT5DC2	1.25	0.123	NT5DC2	64.289	10.749	5.6	3
B2DCZ9	Rho guanine nucleotide exchange factor 2 OS=Sus scrofa OX=9823 GN=ARHGEF2	0.982	0.876	ARHGEF2	108.48	61.058	16.8	14
F1SU59	Annexin OS=Sus scrofa OX=9823 GN=ANXA7	0.981	0.726	ANXA7	49.541	145.92	27.4	11
A0A287AQV4	Cystathionine beta-synthase OS=Sus scrofa OX=9823 GN=CBS	1.062	0.8	CBS	62.533	12.702	10.5	6
A0A286ZVS8	E3 ubiquitin-protein ligase OS=Sus scrofa OX=9823 GN=NEDD4L			NEDD4L	96.275	3.2393	4	4
Q767L6	Flotillin-1 OS=Sus scrofa OX=9823 GN=FLOT1	0.942	0.571	FLOT1	47.355	66.041	30	11
F1RHP9	Tripartite motif containing 68 OS=Sus scrofa OX=9823 GN=TRIM68			TRIM68	55.913	8.8915	4.1	2
A0A0A0MY60	Signal transducer and activator of transcription OS=Sus scrofa OX=9823 GN=STAT5A	0.961	0.345	STAT5A	91.004	81.452	20	17
F1S8Y2	MMS19 homolog, cytosolic iron-sulfur assembly component OS=Sus scrofa OX=9823 GN=MMS19	0.956	0.35	MMS19	113.13	42.162	12.2	13
I3L7E5	DNA helicase OS=Sus scrofa OX=9823 GN=MCM3	1.034	0.711	MCM3	90.969	121.09	28.5	21
F1RPP3	CXXC finger protein 1 OS=Sus scrofa OX=9823 GN=CXXC1	1.008	1	CXXC1	76.289	22.425	14.7	10
A0A287BP43	Uncharacterized protein OS=Sus scrofa OX=9823 GN=DICER1	1.092	0.42	DICER1	182.46	7.8276	1.2	2
I3L893	Rab GDP dissociation inhibitor OS=Sus scrofa OX=9823 GN=GDI1	0.925	0.173	GDI1	48.153	118.62	35.5	13
A0A287ADK7	Mitochondrial fission 1 protein OS=Sus scrofa OX=9823 GN=FIS1	0.945	0.458	FIS1	16.838	33.483	21.7	3
F1RVN0	Uncharacterized protein OS=Sus scrofa OX=9823 GN=LOC100739163	0.899	0.426	LOC100739163	23.704	14.859	26.2	5
I3L7U7	Uncharacterized protein OS=Sus scrofa OX=9823 GN=TMEM230	1.087	0.495	TMEM230	13.188	9.5594	25	3
A0A287BBW0	Uncharacterized protein OS=Sus scrofa OX=9823 GN=ABCB1	0.833	0.334	ABCB1	134.44	193.09	27.1	32
A0A286ZKS3	Engulfment and cell motility 2 OS=Sus scrofa OX=9823 GN=ELMO2	1.102	0.0878	ELMO2	82.641	33.21	17.1	13
F1SL15	tRNA methyltransferase 10C, mitochondrial RNase P subunit OS=Sus scrofa OX=9823 GN=TRMT10C			TRMT10C	48.296	4.484	5.5	3
F1RXC7	Cancer susceptibility 3 OS=Sus scrofa OX=9823 GN=CASC3			CASC3	69.687	3.1846	1.4	1
A0A286ZQL5	NOVA alternative splicing regulator 2 OS=Sus scrofa OX=9823 GN=NOVA2	0.979	0.825	NOVA2	49.028	4.0251	3.7	2
F1RFM9	PMS1 homolog 2, mismatch repair system component OS=Sus scrofa OX=9823 GN=PMS2	0.901	0.427	PMS2	93.984	2.2867	1.2	1
F1RK97	Uncharacterized protein OS=Sus scrofa OX=9823 GN=LOC100153925	1.092	0.17	LOC100153925	15.9	2.7935	9	2
A0A287AQU8	KN motif and ankyrin repeat domains 4 OS=Sus scrofa OX=9823 GN=KANK4	1.044	0.852	KANK4	110.51	2.5669	1.5	2
A0A287BTG5	Nucleoporin 88 OS=Sus scrofa OX=9823 GN=NUP88	0.967	0.0809	NUP88	71.823	47.462	13.1	9
A0A287AE76	60S ribosomal protein L4 OS=Sus scrofa OX=9823 GN=RPL4	1.014	0.702	RPL4	44.692	141.68	41.3	17
A0A287AGX6	Uncharacterized protein OS=Sus scrofa OX=9823 GN=GSTA1			GSTA1	25.291	38.442	31.4	7
P10612	Cholesterol side-chain cleavage enzyme, mitochondrial OS=Sus scrofa OX=9823 GN=CYP11A1	1.072	0.658	CYP11A1	60.257	170.62	39.4	20
A0A287AJY8	Uncharacterized protein OS=Sus scrofa OX=9823 GN=ATG7	1.128	0.0953	ATG7	73.207	20.935	8.8	5
F1SDG3	OTU deubiquitinase 7B OS=Sus scrofa OX=9823 GN=OTUD7B			OTUD7B	92.075	2.494	3	2
A0A287B742	TROVE domain family member 2 OS=Sus scrofa OX=9823 GN=TROVE2	1.042	0.327	TROVE2	60.451	43.913	22.5	14
A0A287AST1	Opioid growth factor receptor OS=Sus scrofa OX=9823 GN=OGFR	0.958	0.62	OGFR	71.567	76.742	23.4	13
A0A287BCP0	Tropomyosin alpha-1 chain OS=Sus scrofa OX=9823 GN=TPM1			TPM1	40.037	5.9169	48.7	21
A0A287AXT4	Malic enzyme OS=Sus scrofa OX=9823 GN=ME2	1.003	0.955	ME2	61.332	10.261	11.5	6
A0A287AEG8	60S ribosomal protein L10 OS=Sus scrofa OX=9823 GN=RPL10	0.945	0.361	RPL10	18.591	32.241	36.8	5
I3LCB2	DNA-directed RNA polymerases I, II, and III subunit RPABC3 OS=Sus scrofa OX=9823 GN=POLR2H	1.073	0.556	POLR2H	17.143	23.875	28.7	4
Q9GKX6	Aldose 1-epimerase OS=Sus scrofa OX=9823 GN=GALM	1.016	0.84	GALM	37.815	62.637	29.8	9
I3LT45	HERPUD family member 2 OS=Sus scrofa OX=9823 GN=HERPUD2	1.09	0.0977	HERPUD2	44.993	2.0547	2.2	1
F1SHJ7	Uncharacterized protein OS=Sus scrofa OX=9823 GN=SLC35C1			SLC35C1	38.586	1.9737	3.1	1
F1S4B2	Serine and arginine rich splicing factor 5 OS=Sus scrofa OX=9823 GN=SRSF5	1.107	0.292	SRSF5	31.176	27.588	30.3	8
I3LNI2	TRK-fused gene OS=Sus scrofa OX=9823 GN=TFG	0.917	0.0283	TFG	40.646	64.379	32.9	8
F1S0D8	UBX domain protein 4 OS=Sus scrofa OX=9823 GN=UBXN4	0.969	0.587	UBXN4	56.592	98.939	24	12
F1S6F8	Tetratricopeptide repeat domain 39A OS=Sus scrofa OX=9823 GN=TTC39A	0.881	0.161	TTC39A	62.676	15.006	10.6	5
F1STL2	Pumilio RNA binding family member 1 OS=Sus scrofa OX=9823 GN=PUM1			PUM1	110.94	26.78	5.9	5
F1RTW4	Translation machinery associated 16 homolog OS=Sus scrofa OX=9823 GN=TMA16	1.042	0.409	TMA16	24.154	14.555	22	5
A0A287AC13	Cytoplasmic linker associated protein 2 OS=Sus scrofa OX=9823 GN=CLASP2	1.04	0.388	CLASP2	138.91	60.57	14.8	15
F1RHN3	Catechol O-methyltransferase OS=Sus scrofa OX=9823 GN=COMT	1.032	0.521	COMT	30.043	65.113	24.4	6
A0A287BE42	NIMA related kinase 7 OS=Sus scrofa OX=9823 GN=NEK7	0.971	0.463	NEK7	34.595	11.669	14.6	4
A0A286ZR28	5'-AMP-activated protein kinase subunit gamma-1 OS=Sus scrofa OX=9823 GN=PRKAG1	1.04	0.348	PRKAG1	31.777	36.079	33	9
A0A287B7Z3	Nucleolar and spindle associated protein 1 OS=Sus scrofa OX=9823 GN=NUSAP1			NUSAP1	49.722	7.9544	7.7	3
K7GMU6	Non-specific serine/threonine protein kinase OS=Sus scrofa OX=9823 GN=AKT2	0.979	0.52	AKT2	55.529	18.75	22.1	10
F1SNL7	Uncharacterized protein OS=Sus scrofa OX=9823 GN=CNDP2	0.995	0.936	CNDP2	52.734	89.388	26.1	10
A0A287B8U8	Sec61 translocon alpha 2 subunit OS=Sus scrofa OX=9823 GN=SEC61A2	1.076	0.472	SEC61A2	46.056	6.6524	11.3	5
I3LFU3	Ring finger protein 213 OS=Sus scrofa OX=9823 GN=RNF213	0.914	0.432	RNF213	233.61	39.374	15.3	29
F1S0X4	Tyrosine-protein kinase OS=Sus scrofa OX=9823 GN=ABL1			ABL1	122.31	7.949	2.3	2
I3LME1	ArfGAP with GTPase domain, ankyrin repeat and PH domain 3 OS=Sus scrofa OX=9823 GN=AGAP3	0.866	0.345	AGAP3	86.937	7.198	5.2	3
A0A286ZQF6	Uncharacterized protein OS=Sus scrofa OX=9823	1.723	0.0935	---	44.409	48.386	9.4	3
F1S3K9	Presenilin OS=Sus scrofa OX=9823 GN=PSEN1			PSEN1	52.482	4.5274	6	2
A0A287BAR3	Uncharacterized protein OS=Sus scrofa OX=9823 GN=PIGG	0.997	0.958	PIGG	71.408	13.299	3.4	2
B3W6M6	Inhibitor of DNA binding 1, dominant negative helix-loop-helix protein OS=Sus scrofa OX=9823 GN=ID1	0.927	0.435	ID1	16.144	2.1245	6.5	1
A0A287A0S2	Uncharacterized protein OS=Sus scrofa OX=9823 GN=ATF7	0.957	0.722	ATF7	46.434	5.294	3.5	1
A0A287B0S5	Serine/threonine-protein phosphatase 2A 56 kDa regulatory subunit OS=Sus scrofa OX=9823 GN=PPP2R5A	0.958	0.619	PPP2R5A	56.315	31.059	10.3	4
Q35914	ATP synthase protein 8 OS=Sus scrofa OX=9823 GN=MT-ATP8			MT-ATP8	7.9474	3.2795	23.9	1
A0A287AU23	Glia maturation factor gamma OS=Sus scrofa OX=9823 GN=GMFG	1.01	0.936	GMFG	14.056	3.3383	15.8	2
F2Z5I5	Casein kinase 2 alpha 1 OS=Sus scrofa OX=9823 GN=CSNK2A1	1.001	0.965	CSNK2A1	45.143	117.07	34.5	12
F1RM04	Zinc finger CCCH-type containing 4 OS=Sus scrofa OX=9823 GN=ZC3H4	1.044	0.415	ZC3H4	126.08	27.952	4.5	3
I3L710	Uncharacterized protein OS=Sus scrofa OX=9823 GN=CTCF	1	0.99	CTCF	82.816	22.603	11.6	9
F1RPU6	Myelin protein zero like 1 OS=Sus scrofa OX=9823 GN=MPZL1	1.05	0.583	MPZL1	29.241	11.807	17.8	4
P80147	4-aminobutyrate aminotransferase, mitochondrial OS=Sus scrofa OX=9823 GN=ABAT	1.005	0.938	ABAT	56.619	29.662	15.4	6
I3LH60	RAP2C, member of RAS oncogene family OS=Sus scrofa OX=9823 GN=RAP2C			RAP2C	20.759	2.3262	9.8	2
A0A287BNX6	Angiopoietin 4 OS=Sus scrofa OX=9823 GN=ANGPT4			ANGPT4	56.065	2.4537	3.8	2
A0A287A710	Nuclear factor 1 OS=Sus scrofa OX=9823 GN=NFIC	0.981	0.766	NFIC	42.911	27.366	18.2	8
A0A287BTG0	Metaxin-1 OS=Sus scrofa OX=9823 GN=MTX1	0.921	0.288	MTX1	35.814	43.165	23.8	9
A0A287A994	Uncharacterized protein OS=Sus scrofa OX=9823 GN=TRAPPC13	0.979	0.653	TRAPPC13	39.137	3.598	4.3	2
Q06AS6	GBI2 OS=Sus scrofa OX=9823 GN=GNAI2	0.981	0.643	GNAI2	40.464	142.68	43.9	13
A0A287ASW3	Aromatase 1 OS=Sus scrofa OX=9823 GN=CYP19A1	1.251	0.059	CYP19A1	57.932	200.01	35.5	21
F1S5J9	Palmitoyltransferase OS=Sus scrofa OX=9823 GN=ZDHHC6	1.034	0.733	ZDHHC6	47.595	8.0402	7	3
F1RSM4	Ribosome biogenesis protein BOP1 OS=Sus scrofa OX=9823 GN=BOP1	0.931	0.452	BOP1	73.497	13.708	9.4	6
F1S2E2	Annexin OS=Sus scrofa OX=9823 GN=ANXA11	1.01	0.74	ANXA11	53.943	181.84	31.5	15
Q29056	Interleukin-1 receptor antagonist protein OS=Sus scrofa OX=9823 GN=IL1RN	1.044	0.765	IL1RN	20.093	6.1374	12.4	2
A0A287AVG1	26S proteasome regulatory subunit 8 OS=Sus scrofa OX=9823 GN=PSMC5	1.022	0.565	PSMC5	45.285	215.08	57	20
F6QAM9	Adenylosuccinate lyase OS=Sus scrofa OX=9823 GN=ADSL	1.03	0.457	ADSL	55.048	43.535	19.6	9
F1S0W0	Rap guanine nucleotide exchange factor 1 OS=Sus scrofa OX=9823 GN=RAPGEF1	1.262	0.572	RAPGEF1	119.88	5.8175	2.8	3
P02540	Desmin OS=Sus scrofa OX=9823 GN=DES	1.002	0.944	DES	53.628	149.54	48.8	25
F1RYD0	Uncharacterized protein OS=Sus scrofa OX=9823 GN=TCEAL2	0.993	0.938	TCEAL2	25.357	10.725	13.3	3
F1SC14	Uncharacterized protein OS=Sus scrofa OX=9823 GN=TWISTNB			TWISTNB	36.976	3.4635	9	3
K9IVF7	X-prolyl aminopeptidase (Aminopeptidase P) 1, soluble OS=Sus scrofa OX=9823 GN=XPNPEP1	1.027	0.528	XPNPEP1	74.668	74.481	25.7	17
A0A286ZPT6	Uncharacterized protein OS=Sus scrofa OX=9823 GN=NDUFV2	0.922	0.313	NDUFV2	25.543	85.209	44.4	10
I3LK68	ATP-dependent 6-phosphofructokinase OS=Sus scrofa OX=9823 GN=PFKP			PFKP	86.156	-2	7.5	4
F1SK95	Uncharacterized protein OS=Sus scrofa OX=9823 GN=CPOX	1.009	0.889	CPOX	49.157	71.767	26.5	11
I3LR72	HGH1 homolog OS=Sus scrofa OX=9823 GN=HGH1	1.045	0.465	HGH1	40.208	9.9151	8	2
Q866Y3	N-acetylmuramoyl-L-alanine amidase OS=Sus scrofa OX=9823 GN=PGLYRP2	0.942	0.8	PGLYRP2	64.593	15.89	7.7	4
I3LPP4	Uncharacterized protein OS=Sus scrofa OX=9823 GN=CSE1L	1.024	0.574	CSE1L	110.65	129.76	25.2	25
C0JPM4	Tissue inhibitor of metalloproteases-2 OS=Sus scrofa OX=9823 GN=TIMP-2	0.848	0.0409	TIMP-2	24.506	16.315	13.6	4
P00377	Dihydrofolate reductase OS=Sus scrofa OX=9823 GN=DHFR	1.086	0.432	DHFR	21.455	50.808	41.9	8
F1RL77	Colony stimulating factor 1 receptor OS=Sus scrofa OX=9823 GN=CSF1R			CSF1R	106.8	2.7205	2.6	3
I3LII4	Serine/threonine-protein kinase PLK OS=Sus scrofa OX=9823 GN=PLK1	0.994	0.999	PLK1	68.053	2.2254	2.5	2
A0A287B0N7	Nucleolar protein 3 OS=Sus scrofa OX=9823 GN=NOL3	0.907	0.361	NOL3	25.865	2.3285	3.4	1
I3L9T3	SPRY domain containing 4 OS=Sus scrofa OX=9823 GN=SPRYD4	1.039	0.544	SPRYD4	23.082	23.587	27.5	5
F1S5L4	Glycerol-3-phosphate acyltransferase 1, mitochondrial OS=Sus scrofa OX=9823 GN=GPAM	1.003	0.995	GPAM	93.576	2.7763	2.1	2
I3LA16	mRNA cap guanine-N7 methyltransferase OS=Sus scrofa OX=9823 GN=RNMT	1.037	0.324	RNMT	53.579	34.733	17.2	7
I3LIQ3	UTP4, small subunit processome component OS=Sus scrofa OX=9823 GN=UTP4	1.023	0.535	UTP4	73.789	4.6901	3.7	3
A0A286ZNT6	Uncharacterized protein OS=Sus scrofa OX=9823 GN=EXTL2	1.177	0.245	EXTL2	35.959	8.2223	14.2	4
F1RU52	Dipeptidyl peptidase 3 OS=Sus scrofa OX=9823 GN=DPP3	0.95	0.421	DPP3	82.737	176.26	29.2	19
A0A287BCK9	Myelin expression factor 2 OS=Sus scrofa OX=9823 GN=MYEF2	0.996	1	MYEF2	62.354	41.306	21.4	11
F1STT6	Mitochondrial fission regulator 1 like OS=Sus scrofa OX=9823 GN=MTFR1L	0.969	0.541	MTFR1L	31.809	36.166	19	4
F1SPF3	DNA helicase OS=Sus scrofa OX=9823 GN=MCM2	1.071	0.506	MCM2	101.53	152.36	29	24
I3LLT2	Uncharacterized protein OS=Sus scrofa OX=9823 GN=CAD	0.978	0.694	CAD	240.54	129.58	14.8	28
P20192	Diacylglycerol kinase alpha OS=Sus scrofa OX=9823 GN=DGKA	1.107	0.411	DGKA	82.605	17.868	9.3	5
A0A287BQP8	Methionine aminopeptidase OS=Sus scrofa OX=9823 GN=METAP1D	1.003	0.928	METAP1D	36.961	21.307	4.8	1
F1S5A0	Synaptotagmin 2 OS=Sus scrofa OX=9823 GN=SYT2	1.021	0.885	SYT2	46.701	3.0207	4.1	2
A0A287AP19	Eukaryotic translation initiation factor 4E family member 2 OS=Sus scrofa OX=9823 GN=EIF4E2	0.976	0.769	EIF4E2	26.674	16.846	15.9	3
A0A287BAF5	PBX/knotted 1 homeobox 1 OS=Sus scrofa OX=9823 GN=PKNOX1	0.988	0.719	PKNOX1	41.946	2.8277	2.1	1
F1S269	Uncharacterized protein OS=Sus scrofa OX=9823 GN=RCSD1	1.014	0.86	RCSD1	40.455	6.5575	6.8	2
C5HGF3	Calcium load-activated calcium channel OS=Sus scrofa OX=9823 GN=TMCO1	0.973	0.602	TMCO1	21.175	8.1253	12.2	2
A0A286ZJA6	TSC22 domain family member 1 OS=Sus scrofa OX=9823 GN=TSC22D1	1.199	0.138	TSC22D1	107.64	2.6254	3.6	4
F1SIH8	Transitional endoplasmic reticulum ATPase OS=Sus scrofa OX=9823 GN=VCP			VCP	91	323.31	42.4	34
F1S404	Uncharacterized protein OS=Sus scrofa OX=9823	1.198	0.638	---	21.312	2.6823	6.8	1
F1S4A6	Uncharacterized protein OS=Sus scrofa OX=9823 GN=SYNJ2BP	0.972	0.291	SYNJ2BP	15.774	19.565	15.2	2
I3LVF5	Uncharacterized protein OS=Sus scrofa OX=9823 GN=PA2G4	0.991	0.859	PA2G4	43.787	184.31	50	19
A0A286ZXK7	VPS37C, ESCRT-I subunit OS=Sus scrofa OX=9823 GN=VPS37C	0.983	0.84	VPS37C	38.882	5.5471	6.4	2
F1RIX8	Carbonyl reductase 4 OS=Sus scrofa OX=9823 GN=CBR4	0.778	0.223	CBR4	25.138	42.51	33.8	6
F1SA96	Isoamyl acetate-hydrolyzing esterase 1 homolog OS=Sus scrofa OX=9823 GN=IAH1	1.037	0.725	IAH1	27.223	21.874	31.7	6
I3LMU6	Reticulocalbin 3 OS=Sus scrofa OX=9823 GN=RCN3	1.036	0.92	RCN3	37.467	172.25	33.9	8
A0A287AFW7	OTU deubiquitinase with linear linkage specificity OS=Sus scrofa OX=9823 GN=OTULIN	0.978	0.762	OTULIN	40.012	9.1026	9.9	4
I3LEM5	Katanin p60 ATPase-containing subunit A-like 2 OS=Sus scrofa OX=9823 GN=KATNAL2	1.077	0.565	KATNAL2	60.675	4.4463	2.2	1
I3LHM7	Cancer susceptibility 4 OS=Sus scrofa OX=9823 GN=CASC4	0.984	0.816	CASC4	43.625	26.007	15.8	6
A0A286ZRD4	Tight junction protein 1 OS=Sus scrofa OX=9823 GN=TJP1	1.269	0.325	TJP1	195.21	265.89	23.4	33
P16276	Aconitate hydratase, mitochondrial OS=Sus scrofa OX=9823 GN=ACO2	1.056	0.76	ACO2	85.76	5.8177	44.2	30
F1SH96	Inter-alpha-trypsin inhibitor heavy chain H1 OS=Sus scrofa OX=9823 GN=ITIH1	1.289	0.238	ITIH1	100.04	153.92	19.6	17
A0A287AB57	Rabaptin, RAB GTPase binding effector protein 1 OS=Sus scrofa OX=9823 GN=RABEP1			RABEP1	18.517	2.247	9.3	1
A0A287BKZ5	Uncharacterized protein OS=Sus scrofa OX=9823 GN=PNISR	0.935	0.399	PNISR	79.854	12.113	4.6	3
F1S3H1	Aldehyde dehydrogenase 6 family member A1 OS=Sus scrofa OX=9823 GN=ALDH6A1	1.072	0.511	ALDH6A1	57.704	323.31	45.7	21
A0A286ZWY2	Chromosome 19 open reading frame 54 OS=Sus scrofa OX=9823 GN=C19orf54	0.996	0.937	C19orf54	39.239	4.8732	3.6	1
A0A287ASW2	60S ribosomal export protein NMD3 OS=Sus scrofa OX=9823 GN=NMD3	1.038	0.732	NMD3	57.939	4.0985	3.4	2
F1S9K1	Isoleucyl-tRNA synthetase 2, mitochondrial OS=Sus scrofa OX=9823 GN=IARS2	0.93	0.369	IARS2	113.52	74.436	22.5	19
A0A287AYV8	Uncharacterized protein OS=Sus scrofa OX=9823			---	11.282	18.527	44.2	4
P00503	Aspartate aminotransferase, cytoplasmic OS=Sus scrofa OX=9823 GN=GOT1	1.092	0.528	GOT1	46.474	128.43	44.6	17
A0A287A9H4	Uncharacterized protein OS=Sus scrofa OX=9823 GN=HNRNPF	0.978	0.656	HNRNPF	42.478	89.724	36.9	11
I3LBW6	Septin 10 OS=Sus scrofa OX=9823 GN=SEPT10	1	0.954	2018-09-10	52.719	83.032	25.3	11
D0VWV4	Succinate dehydrogenase cytochrome b560 subunit, mitochondrial OS=Sus scrofa OX=9823 GN=SDHC	0.965	0.711	SDHC	18.518	28.343	12.4	2
F1S2I4	3-hydroxy-3-methylglutaryl coenzyme A reductase OS=Sus scrofa OX=9823 GN=HMGCR	0.684	0.161	HMGCR	97.448	38.526	8.6	8
F1SKI6	Uncharacterized protein OS=Sus scrofa OX=9823 GN=NDUFAF3	0.968	0.55	NDUFAF3	20.588	8.6689	5.9	1
I3L5B5	MINDY lysine 48 deubiquitinase 2 OS=Sus scrofa OX=9823 GN=MINDY2	0.888	0.163	MINDY2	60.846	27.642	4.4	1
F1RVZ4	TNF receptor associated factor 2 OS=Sus scrofa OX=9823 GN=TRAF2	0.965	0.358	TRAF2	57.474	10.857	9.2	5
I3LFR2	Cullin 5 OS=Sus scrofa OX=9823 GN=CUL5	1.029	0.0506	CUL5	90.954	102.09	21.5	17
A0A287APC3	MLLT1, super elongation complex subunit OS=Sus scrofa OX=9823 GN=MLLT1	0.898	0.561	MLLT1	57.089	5.2461	4.3	2
F1RWM4	Protein phosphatase 1 regulatory subunit 1B OS=Sus scrofa OX=9823 GN=PPP1R1B	0.935	0.465	PPP1R1B	22.804	40.446	28.9	4
A0A287AAM0	Dynein light chain roadblock OS=Sus scrofa OX=9823 GN=DYNLRB1	1.042	0.354	DYNLRB1	10.963	20.813	12.5	1
F1SDI3	Methyl-CpG binding domain protein 3 OS=Sus scrofa OX=9823 GN=MBD3	0.972	0.54	MBD3	32.827	10.557	14.8	4
F1RZJ5	DDHD domain containing 2 OS=Sus scrofa OX=9823 GN=DDHD2	0.997	0.931	DDHD2	81.589	12.723	6.6	5
A0A287BSA3	Exocyst complex component OS=Sus scrofa OX=9823 GN=EXOC6	0.901	0.183	EXOC6	93.394	17.597	8.2	7
P80229	Leukocyte elastase inhibitor OS=Sus scrofa OX=9823 GN=SERPINB1	1.052	0.738	SERPINB1	42.512	96.998	36.5	14
A0A286ZTX0	Heat shock protein family A (Hsp70) member 13 OS=Sus scrofa OX=9823 GN=HSPA13	1.056	0.391	HSPA13	44.995	23.867	12.9	5
A0A2C9F385	Epoxide hydrolase OS=Sus scrofa OX=9823 GN=EPHX1	0.919	0.778	EPHX1	52.193	277	49.6	22
F1RJI5	Ribonuclease P/MRP protein subunit POP5 OS=Sus scrofa OX=9823 GN=POP5	1.02	0.628	POP5	19.46	3.5831	11.2	2
A0A287BFZ2	Erythrocyte membrane protein band 4.1 like 2 OS=Sus scrofa OX=9823 GN=EPB41L2	0.977	0.595	EPB41L2	116.67	323.31	44.6	44
I3LGD9	Agrin OS=Sus scrofa OX=9823 GN=AGRN	0.911	0.226	AGRN	216.44	242.04	23.8	37
F1RHL7	HEAT repeat containing 1 OS=Sus scrofa OX=9823 GN=HEATR1	0.979	0.656	HEATR1	207.82	5.9482	1.2	2
A0A287A229	EH domain containing 1 OS=Sus scrofa OX=9823 GN=EHD1	0.982	0.814	EHD1	60.569	86.077	28.8	17
I3L9F5	Prenylcysteine oxidase 1 OS=Sus scrofa OX=9823 GN=PCYOX1	0.905	0.325	PCYOX1	56.989	69.448	17.7	8
I3L5R2	Transmembrane protein 119 OS=Sus scrofa OX=9823 GN=TMEM119	0.843	0.321	TMEM119	26.935	3.4099	6.9	2
F1SM07	Uncharacterized protein OS=Sus scrofa OX=9823 GN=COPS8	0.933	0.168	COPS8	23.174	53.73	23	3
K7GS43	Receptor protein-tyrosine kinase OS=Sus scrofa OX=9823 GN=ERBB2	0.996	0.977	ERBB2	137.91	8.2367	4	5
F1SDV2	Uncharacterized protein OS=Sus scrofa OX=9823	1.066	0.157	---	135.39	69.037	15.5	16
I3LE16	PGAM family member 5, mitochondrial serine/threonine protein phosphatase OS=Sus scrofa OX=9823 GN=PGAM5	0.956	0.649	PGAM5	32.028	29.12	29.8	8
P00172	Cytochrome b5 OS=Sus scrofa OX=9823 GN=CYB5A	0.985	0.951	CYB5A	15.31	97.045	46.3	7
K7GKX5	Stimulator of interferon genes protein OS=Sus scrofa OX=9823 GN=TMEM173			TMEM173	41.562	4.8477	5.9	2
F1SU66	Mitochondrial ribosomal protein S5 OS=Sus scrofa OX=9823 GN=MRPS5	0.986	0.712	MRPS5	48.129	14.88	14.9	6
F1SBE8	ADP ribosylation factor guanine nucleotide exchange factor 2 OS=Sus scrofa OX=9823 GN=ARFGEF2	1.001	0.992	ARFGEF2	181.1	15.055	8.3	13
A0A287A4G5	Antagonist of mitotic exit network 1 homolog OS=Sus scrofa OX=9823 GN=AMN1			AMN1	26.26	2.1467	4.6	1
A0A286ZLH2	Glycolipid transfer protein OS=Sus scrofa OX=9823 GN=GLTP	0.99	0.803	GLTP	25.949	14.45	17.1	4
A0A287BSD9	Mitochondrial translational initiation factor 2 OS=Sus scrofa OX=9823 GN=MTIF2	1.138	0.257	MTIF2	75.104	11.235	7.7	5
F1S2X2	Ring finger protein 146 OS=Sus scrofa OX=9823 GN=RNF146	0.717	0.333	RNF146	38.889	3.1396	5.6	2
I3LDI3	Immunity related GTPase Q OS=Sus scrofa OX=9823 GN=IRGQ	0.99	0.949	IRGQ	56.246	25.909	10.6	5
F1RJF7	Stromal cell derived factor 4 OS=Sus scrofa OX=9823 GN=SDF4	1.159	0.225	SDF4	40.981	7.1818	11	4
O19004	Serine/threonine-protein kinase A-Raf OS=Sus scrofa OX=9823 GN=ARAF	1.002	0.938	ARAF	67.537	24.972	14.5	8
A0A286ZID4	Heat shock protein family B (small) member 8 OS=Sus scrofa OX=9823 GN=HSPB8	0.893	0.342	HSPB8	21.686	5.9153	15.3	3
A0A287B6A3	ATP binding cassette subfamily D member 4 OS=Sus scrofa OX=9823 GN=ABCD4	0.859	0.722	ABCD4	67.022	2.6668	1.5	1
Q08094	Calponin-2 (Fragment) OS=Sus scrofa OX=9823 GN=CNN2	0.987	0.986	CNN2	32.03	39.233	35.5	9
P24853	Insulin-like growth factor-binding protein 2 OS=Sus scrofa OX=9823 GN=IGFBP2	1.04	0.569	IGFBP2	33.937	4.9407	7.3	2
F1SHX5	Atlastin GTPase 1 OS=Sus scrofa OX=9823 GN=ATL1			ATL1	62.928	3.9417	8.1	4
F1S0M3	POP1 homolog, ribonuclease P/MRP subunit OS=Sus scrofa OX=9823 GN=POP1	1.128	0.336	POP1	111.76	7.0313	2.4	3
B6EAV3	Vacuolar protein sorting 26-like protein B OS=Sus scrofa OX=9823 GN=VP26B	0.952	0.275	VP26B	38.967	56.015	33.6	11
I3LNG8	Stress induced phosphoprotein 1 OS=Sus scrofa OX=9823 GN=STIP1	0.947	0.525	STIP1	62.463	201.63	60.6	40
I3L5J6	TSR2, ribosome maturation factor OS=Sus scrofa OX=9823 GN=TSR2	0.916	0.127	TSR2	20.756	2.0233	4.3	1
I3LCW0	Nucleoporin NUP53 OS=Sus scrofa OX=9823 GN=NUP35	0.905	0.128	NUP35	35.049	58.4	25.4	6
A0A287APE0	Ribosomal RNA processing 1 OS=Sus scrofa OX=9823 GN=RRP1			RRP1	51.541	7.8311	6.5	2
F1S497	Tetratricopeptide repeat domain 9 OS=Sus scrofa OX=9823 GN=TTC9	0.982	0.739	TTC9	24.425	11.556	11.7	2
A0A287BNJ0	Sphingomyelin phosphodiesterase 4 OS=Sus scrofa OX=9823 GN=SMPD4	0.967	0.628	SMPD4	91.77	11.061	5.5	5
F1S3U0	Galactose-1-phosphate uridylyltransferase OS=Sus scrofa OX=9823 GN=GALT	1.04	0.308	GALT	37.782	15.481	19.9	6
A0A287AWF7	Kinesin family member 13A OS=Sus scrofa OX=9823 GN=KIF13A			KIF13A	174.67	-2	5	8
A0A287B0H2	RNA pseudouridylate synthase domain containing 2 OS=Sus scrofa OX=9823 GN=RPUSD2			RPUSD2	60.306	6.8076	5.2	3
F1SDE3	Uncharacterized protein OS=Sus scrofa OX=9823 GN=CENPV	0.946	0.69	CENPV	28.086	54.938	48.6	8
F1S8T7	Nucleophosmin/nucleoplasmin 3 OS=Sus scrofa OX=9823 GN=NPM3	1.08	0.613	NPM3	19.11	6.0489	18.2	3
A0A287BED1	Prefoldin subunit 1 OS=Sus scrofa OX=9823 GN=PFDN1	0.988	0.803	PFDN1	14.237	10.685	35.2	5
I3L5E2	Sorting nexin 17 OS=Sus scrofa OX=9823 GN=SNX17	1.17	0.0597	SNX17	51.288	9.271	9	3
I3L7N1	Uncharacterized protein OS=Sus scrofa OX=9823 GN=LOC100154079	0.878	0.785	LOC100154079	38.918	24.457	23.9	9
F1RGD1	Bet1 golgi vesicular membrane trafficking protein like OS=Sus scrofa OX=9823 GN=BET1L	0.979	0.67	BET1L	12.39	16.271	25.2	2
F1RNJ5	TMEM9 domain family member B OS=Sus scrofa OX=9823 GN=TMEM9B	0.942	0.0808	TMEM9B	22.467	5.5519	9.6	2
F1RGB8	Uncharacterized protein OS=Sus scrofa OX=9823 GN=KCTD10			KCTD10	43.504	2.6984	2.8	1
A0A286ZVI3	Serine/threonine kinase 25 OS=Sus scrofa OX=9823 GN=STK25	1.211	0.0671	STK25	50.056	16.398	16.7	7
F1RGW2	NPR3 like, GATOR1 complex subunit OS=Sus scrofa OX=9823 GN=NPRL3	1.139	0.0671	NPRL3	54.774	2.3317	4.3	2
F6Q469	Uncharacterized protein OS=Sus scrofa OX=9823 GN=SERPINA3-2	0.75	0.359	SERPINA3-2	46.301	6.2153	9.2	5
C0LZL0	Fascin OS=Sus scrofa OX=9823 GN=FSCN1	1.058	0.211	FSCN1	54.683	177.46	41.6	20
I3L924	Component of oligomeric golgi complex 3 OS=Sus scrofa OX=9823 GN=COG3	0.99	0.844	COG3	91.396	14.655	7	7
A0A286ZYH9	Formin binding protein 1 like OS=Sus scrofa OX=9823 GN=FNBP1L	1.01	0.8	FNBP1L	63.54	22.198	13.3	7
I3LB03	ATP binding cassette subfamily F member 3 OS=Sus scrofa OX=9823 GN=ABCF3			ABCF3	79.878	7.1266	4.8	3
A0A287AB80	Ubiquitin conjugating enzyme E2 H OS=Sus scrofa OX=9823 GN=UBE2H	0.987	0.87	UBE2H	20.655	9.9652	22.4	4
I3LBA6	Transglutaminase 3 OS=Sus scrofa OX=9823 GN=TGM3			TGM3	84.146	2.3881	2.3	2
A0A287A0B1	Metaxin 3 OS=Sus scrofa OX=9823 GN=MTX3	1.018	0.867	MTX3	27.942	10.952	13.3	4
F1SR53	Integrin subunit alpha 5 OS=Sus scrofa OX=9823 GN=ITGA5	1.008	0.873	ITGA5	115.44	67.479	12.2	11
A0A286ZLP5	Uncharacterized protein OS=Sus scrofa OX=9823 GN=METTL9	1.071	0.0744	METTL9	32.501	15.782	13.3	3
A0A286ZS72	Uncharacterized protein OS=Sus scrofa OX=9823 GN=CSTF1	0.915	0.251	CSTF1	41.897	14.53	14.2	5
F1S155	SEC24 homolog D, COPII coat complex component OS=Sus scrofa OX=9823 GN=SEC24D	1.033	0.58	SEC24D	112.87	76.727	20.2	19
A0A287A3K9	ADP-ribosylation factor-like protein 3 OS=Sus scrofa OX=9823 GN=ARL3	0.966	0.575	ARL3	19.276	19.053	21.6	4
A0A287BCF3	Uncharacterized protein OS=Sus scrofa OX=9823			---	35.001	2.6659	7.7	1
F1RQN5	Spermatogenesis associated 5 OS=Sus scrofa OX=9823 GN=SPATA5	0.961	0.58	SPATA5	83.731	28.103	7.5	6
A0A287AVQ1	Uncharacterized protein OS=Sus scrofa OX=9823 GN=DDX3X	0.944	0.508	DDX3X	72.946	174.03	36.7	23
F1S3G5	Peptidyl-prolyl cis-trans isomerase OS=Sus scrofa OX=9823 GN=PIN1	1.116	0.286	PIN1	18.086	13.144	21.6	2
A0A286ZJ52	Mitotic arrest deficient 2 like 1 OS=Sus scrofa OX=9823 GN=MAD2L1	1.197	0.0236	MAD2L1	23.508	13.751	21	4
K7GT60	Cyclin dependent kinase 6 OS=Sus scrofa OX=9823 GN=CDK6	0.98	0.799	CDK6	36.976	16.761	23.3	6
A0A287ARU5	Mitogen-activated protein kinase OS=Sus scrofa OX=9823 GN=MAPK12	1.247	0.114	MAPK12	41.956	17.547	8.2	2
F1STY3	Alpha-1,3-glucosyltransferase OS=Sus scrofa OX=9823 GN=ALG8	1.109	0.32	ALG8	59.2	8.0669	6.2	3
F1RQK4	Pleckstrin homology domain interacting protein OS=Sus scrofa OX=9823 GN=PHIP	1.088	0.278	PHIP	206.87	16.633	3.6	6
A0A287AWF1	Uncharacterized protein OS=Sus scrofa OX=9823 GN=SLA-3	0.732	0.407	SLA-3	40.076	17.307	31	6
Q6J1I8	E3 ubiquitin-protein ligase RNF114 OS=Sus scrofa OX=9823 GN=RNF114	1.011	0.795	RNF114	25.629	8.2333	23.2	5
A0A286ZVK4	PMS1 homolog 1, mismatch repair system component OS=Sus scrofa OX=9823 GN=PMS1	0.925	0.165	PMS1	100.09	9.437	4.9	5
I7GF95	Guanine nucleotide binding protein-like 1 OS=Sus scrofa OX=9823 GN=GNL1	0.973	0.403	GNL1	68.745	92.869	21.7	11
F1SKM0	Ubiquinol-cytochrome c reductase core protein I OS=Sus scrofa OX=9823 GN=UQCRC1	0.942	0.632	UQCRC1	50.607	216.88	36.4	14
F1SFI6	Fetuin B OS=Sus scrofa OX=9823 GN=FETUB	0.563	0.0993	FETUB	41.224	38.156	32.1	11
F1SHH7	Apoptosis inhibitor 5 OS=Sus scrofa OX=9823 GN=API5	0.985	0.226	API5	56.863	97.932	26.8	14
A0A287B1Y7	GMP reductase OS=Sus scrofa OX=9823 GN=GMPR2	1.002	0.964	GMPR2	33.495	48.028	42.9	12
A0A287BD36	Bromodomain adjacent to zinc finger domain 2A OS=Sus scrofa OX=9823 GN=BAZ2A	1.08	0.199	BAZ2A	182.84	2.1475	1.3	2
F1SRI0	Trafficking protein particle complex subunit 2 OS=Sus scrofa OX=9823 GN=TRAPPC2	1.052	0.24	TRAPPC2	16.415	10.815	15.7	2
F1RUP0	Enoyl-CoA hydratase domain containing 3 OS=Sus scrofa OX=9823 GN=ECHDC3	0.978	0.852	ECHDC3	26.884	56.474	24.2	6
F1RUH0	HECT, UBA and WWE domain containing 1, E3 ubiquitin protein ligase OS=Sus scrofa OX=9823 GN=HUWE1	1.028	0.0552	HUWE1	486.17	323.31	17.3	68
F1SFI7	Alpha-2-HS-glycoprotein OS=Sus scrofa OX=9823 GN=AHSG	0.901	0.388	AHSG	38.789	252.64	32.1	9
A0A286ZQ05	Protoporphyrinogen oxidase OS=Sus scrofa OX=9823 GN=PPOX	1.018	0.622	PPOX	44.671	7.5738	7.4	3
M3VH74	CD2-associated protein OS=Sus scrofa OX=9823 GN=CD2AP	1.019	0.713	CD2AP	71.14	36.335	22.8	14
A0A287AJE4	Uncharacterized protein OS=Sus scrofa OX=9823 GN=LOC100511905	1.013	0.813	LOC100511905	34.227	4.5938	6.6	2
I3L5P4	Uncharacterized protein OS=Sus scrofa OX=9823	1.245	0.332	---	23.838	5.1341	12.4	3
F1SI06	High density lipoprotein binding protein OS=Sus scrofa OX=9823 GN=HDLBP	1	0.972	HDLBP	141.54	172.48	30	37
Q52NJ6	Ras-related protein Rab-14 OS=Sus scrofa OX=9823 GN=RAB14	1.029	0.176	RAB14	23.927	143.31	67.9	12
F1SGN4	Importin 4 OS=Sus scrofa OX=9823 GN=IPO4	1.032	0.17	IPO4	117.68	70.002	18.3	16
A0A287B629	B-cell CLL/lymphoma 9 like OS=Sus scrofa OX=9823 GN=BCL9L	1.043	0.595	BCL9L	147.1	7.04	2.3	3
A0A287BF06	40S ribosomal protein S27 OS=Sus scrofa OX=9823 GN=RPS27	0.983	0.843	RPS27	9.461	21.067	38.1	3
F1S0E4	mRNA-capping enzyme OS=Sus scrofa OX=9823 GN=RNGTT	0.963	0.67	RNGTT	58.705	3.9014	5.9	3
I3LQZ5	Non-specific serine/threonine protein kinase OS=Sus scrofa OX=9823 GN=RPS6KA5	1.104	0.157	RPS6KA5	105.71	13.049	7.5	7
I3LCX3	Dual specificity phosphatase 3 OS=Sus scrofa OX=9823 GN=DUSP3	1.044	0.413	DUSP3	20.551	26.941	29.7	4
F1RHW4	Related RAS viral (r-ras) oncogene homolog OS=Sus scrofa OX=9823 GN=RRAS	0.994	0.955	RRAS	23.767	30.706	23.4	4
A0A287ACN9	Fibrillarin OS=Sus scrofa OX=9823 GN=FBL	0.975	0.774	FBL	33.008	79.871	37.7	11
A0A286ZY82	Proteasome activator subunit 4 OS=Sus scrofa OX=9823 GN=PSME4	1.095	0.185	PSME4	201.3	32.035	7.6	11
F2Z507	Uncharacterized protein OS=Sus scrofa OX=9823 GN=RAB4B	1.071	0.454	RAB4B	22.991	25.1	29.3	5
F1SD90	Protein phosphatase 4 regulatory subunit 3A OS=Sus scrofa OX=9823 GN=PPP4R3A	1.023	0.353	PPP4R3A	93.874	21.66	8.9	8
A0A287BI89	TATA-box binding protein associated factor 6 OS=Sus scrofa OX=9823 GN=TAF6	1.047	0.247	TAF6	72.558	2.6351	1.8	1
F1S8H0	LSM7 homolog, U6 small nuclear RNA and mRNA degradation associated OS=Sus scrofa OX=9823 GN=LSM7	0.974	0.778	LSM7	11.531	3.1874	14.7	2
F1RKX9	CRK like proto-oncogene, adaptor protein OS=Sus scrofa OX=9823 GN=CRKL	1.013	0.771	CRKL	33.796	63.711	35	9
A0A287A1Y1	TAP binding protein OS=Sus scrofa OX=9823 GN=TAPBP			TAPBP	54.542	9.4902	3.8	1
Q5S3G4	Cytochrome c oxidase subunit 5B, mitochondrial OS=Sus scrofa OX=9823 GN=COX5B	0.864	0.156	COX5B	13.783	10.779	36.4	5
A0A287A8W9	Uncharacterized protein OS=Sus scrofa OX=9823 GN=SEPT2	1.026	0.446	2018-09-02	40.514	151.32	50	14
P50584	Bis(5'-nucleosyl)-tetraphosphatase [asymmetrical] OS=Sus scrofa OX=9823 GN=NUDT2	1.136	0.185	NUDT2	16.835	9.1275	17.7	2
F1RLI9	Uncharacterized protein OS=Sus scrofa OX=9823 GN=SHPK	1.006	0.997	SHPK	51.092	33.438	10.7	3
I3L728	Uncharacterized protein OS=Sus scrofa OX=9823	2.368	0.278	---	15.057	24.05	27.7	3
A0A287AR67	Uncharacterized protein OS=Sus scrofa OX=9823 GN=SRI	1.073	0.373	SRI	20.345	50.842	43.2	8
I3LB89	Low-density lipoprotein receptor OS=Sus scrofa OX=9823 GN=LDLR			LDLR	93.553	-2	22.4	20
A5GFX6	Tubulin beta chain OS=Sus scrofa OX=9823 GN=TUBB1	1.149	0.669	TUBB1	49.553	27.609	18.3	7
F1RYT3	Uncharacterized protein OS=Sus scrofa OX=9823 GN=SCARB2	1.055	0.654	SCARB2	54.014	58.397	21.8	10
I3LQ38	NADH:ubiquinone oxidoreductase subunit S4 OS=Sus scrofa OX=9823 GN=NDUFS4	0.835	0.0818	NDUFS4	16.465	16.511	23.8	3
A0A286ZPX6	Myosin-7 OS=Sus scrofa OX=9823 GN=MYH7	1.063	0.517	MYH7	218.3	2.0537	0.8	2
I3LBS5	SLIT-ROBO Rho GTPase activating protein 1 OS=Sus scrofa OX=9823 GN=SRGAP1			SRGAP1	121.46	4.4764	3.6	4
O46560	Pyridoxal kinase OS=Sus scrofa OX=9823 GN=PDXK	0.984	0.793	PDXK	35.613	25.082	22.4	6
F1SA23	Uncharacterized protein OS=Sus scrofa OX=9823 GN=RDH12	1.069	0.482	RDH12	35.16	175.79	45.9	16
I3LJW4	Aconitase 1 OS=Sus scrofa OX=9823 GN=ACO1	0.976	0.718	ACO1	97.027	229.63	38.6	31
F1SQN1	T-complex protein 1 subunit delta OS=Sus scrofa OX=9823 GN=CCT4	0.988	0.701	CCT4	58.056	270.65	53.4	28
F1S7K5	HDGF like 2 OS=Sus scrofa OX=9823 GN=HDGFL2	0.87	0.206	HDGFL2	73.845	21.814	10.2	7
I3LKA3	Tyrosine-protein phosphatase non-receptor type OS=Sus scrofa OX=9823 GN=PTPN6	1.019	0.951	PTPN6	67.383	49.136	16.3	8
A0A286ZPD0	Uncharacterized protein OS=Sus scrofa OX=9823 GN=SLC25A51			SLC25A51	33.917	4.609	5.4	2
F1RZB7	LEO1 homolog, Paf1/RNA polymerase II complex component OS=Sus scrofa OX=9823 GN=LEO1	0.984	0.86	LEO1	75.531	11.871	6.8	4
F1RUS8	Uncharacterized protein OS=Sus scrofa OX=9823 GN=TBCC	1.038	0.38	TBCC	39.029	31.718	8.1	2
A0A287BC37	Uncharacterized protein OS=Sus scrofa OX=9823	1.04	0.504	---	110.28	2.8386	3.2	3
F1S3I8	ELM2 and Myb/SANT domain containing 1 OS=Sus scrofa OX=9823 GN=ELMSAN1	1.05	0.409	ELMSAN1	120.67	4.7015	2	2
F1RNB0	Transcription elongation factor spt6 OS=Sus scrofa OX=9823 GN=SUPT6H	1.015	0.752	SUPT6H	183.7	52.11	10.9	15
F1SQD9	Cysteine rich with EGF like domains 1 OS=Sus scrofa OX=9823 GN=CRELD1	1.011	0.908	CRELD1	45.089	52.645	31.7	10
F1SFJ8	Uncharacterized protein OS=Sus scrofa OX=9823 GN=DNAJB11	0.951	0.289	DNAJB11	40.497	57.392	32.4	10
I3LS35	Lysophosphatidylcholine acyltransferase 3 OS=Sus scrofa OX=9823 GN=LPCAT3	0.855	0.183	LPCAT3	56.041	35.877	12.3	6
F1SRC5	Aconitate hydratase, mitochondrial OS=Sus scrofa OX=9823 GN=ACO2	0.939	0.706	ACO2	85.447	323.31	46	31
F1SS96	Ceramide synthase 2 OS=Sus scrofa OX=9823 GN=CERS2	0.959	0.393	CERS2	44.939	5.7416	5	3
F1SHN7	Uncharacterized protein OS=Sus scrofa OX=9823 GN=LRRK2	1.037	0.82	LRRK2	285.22	11.649	1.9	5
I3LRA3	HECT and RLD domain containing E3 ubiquitin protein ligase family member 1 OS=Sus scrofa OX=9823 GN=HERC1	0.945	0.542	HERC1	523.65	3.6625	0.6	3
F1S5Q3	Mitogen-activated protein kinase OS=Sus scrofa OX=9823 GN=MAPK9			MAPK9	44.092	2.8058	7.3	3
K7GQ86	Stromal antigen 2 OS=Sus scrofa OX=9823 GN=STAG2	1.031	0.375	STAG2	134.05	40.12	13.4	17
A0A287BEG1	Ataxin 10 OS=Sus scrofa OX=9823 GN=ATXN10	0.973	0.694	ATXN10	46.89	52.321	24.4	8
A0A287A749	Nucleoporin 155 OS=Sus scrofa OX=9823 GN=NUP155	0.994	0.876	NUP155	149.02	86.105	17.6	20
F1S1L9	Cleavage stimulation factor subunit 2 OS=Sus scrofa OX=9823 GN=CSTF2	0.964	0.296	CSTF2	60.436	46.95	24.5	11
F1SKY2	Uncharacterized protein OS=Sus scrofa OX=9823 GN=NIT2	0.938	0.618	NIT2	31.191	131.98	55.1	14
A0A287ACP2	Anaphase promoting complex subunit 4 OS=Sus scrofa OX=9823 GN=ANAPC4			ANAPC4	83.8	2.9727	1.4	1
B8Y649	TP53RK binding protein OS=Sus scrofa OX=9823 GN=TPRKB	1.009	0.867	TPRKB	19.561	41.475	28	4
F1SJH0	Coronin OS=Sus scrofa OX=9823 GN=CORO2B	0.891	0.182	CORO2B	54.348	19.744	12.4	6
A0PFK5	Capping protein (Actin filament) muscle Z-line, alpha 1 OS=Sus scrofa OX=9823 GN=CP alpha1	0.999	0.988	CP	33.016	133.22	44.4	8
F1SQ14	Uncharacterized protein OS=Sus scrofa OX=9823	1.038	0.223	---	16.512	26.642	24.5	3
A0A286ZXL2	Phosphatidylinositol transfer protein membrane associated 1 OS=Sus scrofa OX=9823 GN=PITPNM1			PITPNM1	132.46	5.6923	1.8	2
F1ST43	Acyl-CoA dehydrogenase, very long chain OS=Sus scrofa OX=9823 GN=ACADVL	1.1	0.504	ACADVL	70.326	78.739	22.5	13
F1S4K7	Phosphoglucomutase 2 OS=Sus scrofa OX=9823 GN=PGM2	0.962	0.533	PGM2	69.643	117.46	30.9	19
A0A287BRR9	BAI1 associated protein 2 OS=Sus scrofa OX=9823 GN=BAIAP2	0.93	0.141	BAIAP2	57.301	97.059	38.4	18
F1SIE7	Enhancer of mRNA decapping 3 OS=Sus scrofa OX=9823 GN=EDC3	0.964	0.62	EDC3	55.992	22.093	16.3	8
A0A287B501	Ring-box 1 OS=Sus scrofa OX=9823 GN=RBX1	0.998	0.898	RBX1	12.274	2.2135	7.4	1
A0A287BQE3	Signal peptidase complex subunit 3 OS=Sus scrofa OX=9823 GN=SPCS3	1.008	0.926	SPCS3	17.611	50.609	20.8	3
F1RU27	Chromosome 11 open reading frame 68 OS=Sus scrofa OX=9823 GN=C11orf68	1.06	0.052	C11orf68	33.26	24.148	17.6	5
A0A287B0I1	Pleckstrin homology domain containing A5 OS=Sus scrofa OX=9823 GN=PLEKHA5	0.966	0.27	PLEKHA5	125.74	7.9948	4.2	5
I3LI86	NOC2 like nucleolar associated transcriptional repressor OS=Sus scrofa OX=9823 GN=NOC2L	0.976	0.725	NOC2L	80.493	12.755	6.6	5
I3LQA5	Ubiquitin protein ligase E3 component n-recognin 1 OS=Sus scrofa OX=9823 GN=UBR1			UBR1	191.41	6.833	2	4
A0A287BNK7	Plectin OS=Sus scrofa OX=9823 GN=PLEC	1.053	0.238	PLEC	514.5	323.31	36.7	161
A0A287AHC7	A-kinase anchoring protein 17A OS=Sus scrofa OX=9823 GN=AKAP17A	0.918	0.217	AKAP17A	83.896	18.758	13.6	11
A0A287B1X5	Tumor protein D52 like 2 OS=Sus scrofa OX=9823 GN=TPD52L2	0.935	0.149	TPD52L2	21.845	55.232	33.2	8
I3L6D2	Ras-related protein Rab-1A OS=Sus scrofa OX=9823 GN=RAB1A	0.973	0.797	RAB1A	21.737	83.887	58.9	10
A0A286ZPR8	Cytochrome b-c1 complex subunit 7 OS=Sus scrofa OX=9823 GN=UQCRB	0.99	0.85	UQCRB	13.563	19.666	34.2	5
I3L7V5	Transcription termination factor 2 OS=Sus scrofa OX=9823 GN=TTF2			TTF2	124.46	2.181	1.8	2
F1SKJ1	Myosin heavy chain 9 OS=Sus scrofa OX=9823 GN=MYH9	0.914	0.618	MYH9	226.22	323.31	47.1	99
F1SII4	Glycyl-tRNA synthetase OS=Sus scrofa OX=9823 GN=GARS	0.97	0.343	GARS	83.259	91.445	22.6	15
A0A287A3A6	Patatin like phospholipase domain containing 7 OS=Sus scrofa OX=9823 GN=PNPLA7	1.069	0.484	PNPLA7	149	47.168	13.5	19
I3L5B0	Adducin 2 OS=Sus scrofa OX=9823 GN=ADD2			ADD2	80.6	3.7399	3.9	3
A0A287BF30	Alanyl-tRNA synthetase domain containing 1 OS=Sus scrofa OX=9823 GN=AARSD1	0.946	0.0931	AARSD1	45.266	31.631	17.2	6
A0A287APK1	Uncharacterized protein OS=Sus scrofa OX=9823 GN=VPS45	0.995	0.874	VPS45	62.435	29.26	17	9
F1S131	Caspase 6 OS=Sus scrofa OX=9823 GN=CASP6	1.167	0.227	CASP6	32.826	42.199	36.7	12
A0A287A3X4	YTH domain containing 1 OS=Sus scrofa OX=9823 GN=YTHDC1			YTHDC1	86.261	19.235	8.9	7
A0A287BPP8	Muellerian-inhibiting factor OS=Sus scrofa OX=9823 GN=AMH	1.153	0.0713	AMH	61.373	70.092	27.9	13
I3LRQ5	Phosphatase and actin regulator OS=Sus scrofa OX=9823 GN=PHACTR4			PHACTR4	76.975	2.4844	1.9	1
F1RRJ3	Protein YIPF OS=Sus scrofa OX=9823 GN=YIPF3	1.046	0.168	YIPF3	37.988	8.1945	5.8	2
A0A287BFG8	Phosphatidate cytidylyltransferase OS=Sus scrofa OX=9823 GN=CDS2	1.044	0.566	CDS2	51.468	49.635	8.3	3
F1SFC9	RING-type E3 ubiquitin transferase OS=Sus scrofa OX=9823 GN=ANKIB1	1.014	0.882	ANKIB1	122.33	3.8074	1.7	2
A0A287A6C2	Ras converting CAAX endopeptidase 1 OS=Sus scrofa OX=9823 GN=RCE1	1.065	0.874	RCE1	21.794	4.1244	13.6	2
F1SLX5	Uncharacterized protein OS=Sus scrofa OX=9823 GN=AASS	0.91	0.432	AASS	97.562	34.002	12.3	8
F1RKF9	Homeobox protein cut-like OS=Sus scrofa OX=9823 GN=CUX1	0.881	0.295	CUX1	147.25	45.189	11.6	16
I3LDF6	Threonyl-tRNA synthetase 2, mitochondrial (putative) OS=Sus scrofa OX=9823 GN=TARS2	1.045	0.626	TARS2	75.32	22.54	5.7	4
A0A287A2R9	Tyrosine 3-monooxygenase/tryptophan 5-monooxygenase activation protein epsilon OS=Sus scrofa OX=9823 GN=YWHAE	1.002	0.91	YWHAE	29.174	187.62	62.4	18
F1SI43	Codanin 1 OS=Sus scrofa OX=9823 GN=CDAN1	1.174	0.393	CDAN1	134.98	2.163	1.9	2
A0A287B476	Uncharacterized protein OS=Sus scrofa OX=9823 GN=RDH16			RDH16	35.76	10.237	33.8	12
A0A287AE59	Family with sequence similarity 185 member A OS=Sus scrofa OX=9823 GN=FAM185A	0.905	0.213	FAM185A	37.989	14.794	9.3	3
F2Z4Z4	Casein kinase I isoform alpha OS=Sus scrofa OX=9823 GN=CSNK1A1	0.959	0.681	CSNK1A1	38.914	3.5929	24.6	7
F1S4V8	Uncharacterized protein OS=Sus scrofa OX=9823 GN=CPNE1	1.047	0.408	CPNE1	58.995	32.991	13.2	8
A0A287BE06	A-kinase anchoring protein 12 OS=Sus scrofa OX=9823 GN=AKAP12			AKAP12	179.35	19.5	26.8	37
A0A287BSA8	Ribosomal protein OS=Sus scrofa OX=9823 GN=RPL10A	1.029	0.479	RPL10A	24.831	97.74	43.8	10
A0A287ASV3	40S ribosomal protein S19 OS=Sus scrofa OX=9823 GN=RPS19			RPS19	21.917	-2	34.7	7
A0A287B3S0	Uncharacterized protein OS=Sus scrofa OX=9823			---	11.064	7.9717	17.5	1
A0A287A3L5	Transcription factor 4 OS=Sus scrofa OX=9823 GN=TCF4	0.951	0.443	TCF4	56.238	12.285	7.8	4
A0A287BJ41	Tropomodulin 1 OS=Sus scrofa OX=9823 GN=TMOD1	1.009	0.787	TMOD1	40.473	2.6026	7.5	3
A0A287AWS4	60S ribosomal protein L27a OS=Sus scrofa OX=9823 GN=RPL27A	0.969	0.699	RPL27A	12.562	28.286	37.8	5
A0A287BKV0	Tumor protein p53 binding protein 1 OS=Sus scrofa OX=9823 GN=TP53BP1	0.995	0.816	TP53BP1	208.43	111.92	16.8	26
A0A286ZSZ2	Membrane palmitoylated protein 5 OS=Sus scrofa OX=9823 GN=MPP5			MPP5	74.272	2.0771	1.4	1
F1SNR2	Myotubularin related protein 10 OS=Sus scrofa OX=9823 GN=MTMR10	0.996	0.931	MTMR10	87.648	10.565	6.1	4
F1RJQ0	Homeobox containing 1 OS=Sus scrofa OX=9823 GN=HMBOX1	0.958	0.728	HMBOX1	45.977	7.3048	8.1	3
A0A287B663	Uncharacterized protein OS=Sus scrofa OX=9823 GN=PPAN	0.941	0.761	PPAN	46.275	17.862	9.5	4
A0A287BJE5	Stabilin 1 OS=Sus scrofa OX=9823 GN=STAB1	1.032	0.745	STAB1	272.18	43.232	5.8	12
A0A287AEW1	IK cytokine, down-regulator of HLA II OS=Sus scrofa OX=9823 GN=IK	0.924	0.097	IK	64.063	21.266	14.5	8
A0A286ZZ94	RING-type E3 ubiquitin transferase OS=Sus scrofa OX=9823 GN=ARIH2	1.022	0.792	ARIH2	49.646	7.994	9.5	3
I3LFM6	URI1, prefoldin like chaperone OS=Sus scrofa OX=9823 GN=URI1			URI1	59.63	2.7349	1.7	1
F1SQP4	NADH dehydrogenase [ubiquinone] 1 alpha subcomplex subunit 12 OS=Sus scrofa OX=9823 GN=NDUFA12	0.865	0.0223	NDUFA12	17.136	15.046	46.2	5
Q29307	ATPase inhibitor, mitochondrial OS=Sus scrofa OX=9823 GN=ATPIF1	1.038	0.829	ATPIF1	12.183	8.7115	25	4
F1RHH4	Replication protein A subunit OS=Sus scrofa OX=9823 GN=RPA1	1.077	0.273	RPA1	65.154	161.16	30.4	20
F1RRN1	Kinesin light chain 4 OS=Sus scrofa OX=9823 GN=KLC4	0.985	0.804	KLC4	68.308	31.879	23.9	14
F1S467	Vesicle amine transport 1 like OS=Sus scrofa OX=9823 GN=VAT1L	0.91	0.64	VAT1L	45.682	11.574	9.6	4
A0A287BSV9	Arginine demethylase and lysine hydroxylase OS=Sus scrofa OX=9823 GN=JMJD6	0.92	0.193	JMJD6	35.01	2.0382	4.4	1
A0A0M3KL55	Mitochondrial ribosomal protein S25 OS=Sus scrofa OX=9823 GN=MRPS25	1.064	0.129	MRPS25	19.924	11.424	13.9	2
I3L8C5	Heat shock protein family A (Hsp70) member 12A OS=Sus scrofa OX=9823 GN=HSPA12A	0.954	0.332	HSPA12A	74.808	93.676	27.1	17
A0A286ZVD4	Pantothenate kinase 4 OS=Sus scrofa OX=9823 GN=PANK4	1.071	0.237	PANK4	82.819	35.971	19.5	13
F1SIB9	Uncharacterized protein OS=Sus scrofa OX=9823 GN=ARFGAP2	1.024	0.311	ARFGAP2	56.673	47.932	21	10
F1SCR9	Neuroblastoma amplified sequence OS=Sus scrofa OX=9823 GN=NBAS	1	0.97	NBAS	263.32	74.27	8.1	19
A0A287AZT8	Uncharacterized protein OS=Sus scrofa OX=9823 GN=LOC110261322			LOC110261322	51.288	9.8526	3.3	1
A0A287B7K8	Olfactomedin like 2B OS=Sus scrofa OX=9823 GN=OLFML2B	1.049	0.697	OLFML2B	84.216	3.4826	3.7	3
A0A287B1V1	Acyl-CoA dehydrogenase, short/branched chain OS=Sus scrofa OX=9823 GN=ACADSB	1.127	0.233	ACADSB	47.26	100.32	20.2	9
F1S3Z9	WD repeat domain 11 OS=Sus scrofa OX=9823 GN=WDR11	1.087	0.246	WDR11	133.61	34.987	10.5	12
A0A286ZZG8	Glucocorticoid modulatory element binding protein 1 OS=Sus scrofa OX=9823 GN=GMEB1			GMEB1	52.919	3.4018	3.3	2
I3LUK0	Solute carrier family 12 member 9 OS=Sus scrofa OX=9823 GN=SLC12A9	1.249	0.593	SLC12A9	91.269	3.3548	1.9	1
F1SPN1	Peptidylprolyl isomerase OS=Sus scrofa OX=9823 GN=FKBP11	1.141	0.189	FKBP11	25.58	13.49	16.8	3
Q5ISC6	Heme-binding protein 1 OS=Sus scrofa OX=9823 GN=HEBP1	1.004	0.926	HEBP1	21.07	68.263	52.9	10
I3LS99	Zinc fingers and homeoboxes 2 OS=Sus scrofa OX=9823 GN=ZHX2	0.941	0.216	ZHX2	91.376	7.9351	4.3	3
F1SJ86	Chondroitin sulfate proteoglycan 4 OS=Sus scrofa OX=9823 GN=CSPG4	1.072	0.0636	CSPG4	250.03	99.289	13.8	23
P12068	Lysozyme C-2 OS=Sus scrofa OX=9823	0.731	0.284	---	16.484	9.4552	28.1	3
F1SIJ5	Transducin like enhancer of split 1 OS=Sus scrofa OX=9823 GN=TLE1			TLE1	75.552	2.2636	9.9	7
F1SEN8	Uncharacterized protein OS=Sus scrofa OX=9823			---	35.588	2.0996	4.2	1
A0A286ZUT3	Ras-related protein Rap-2a OS=Sus scrofa OX=9823 GN=RAP2A	1.06	0.253	RAP2A	20.585	5.9032	14.2	2
K7GMV4	Neural cell adhesion molecule 1 OS=Sus scrofa OX=9823 GN=NCAM1	1.078	0.557	NCAM1	97.221	33.276	11.9	11
Q0Z8U2	40S ribosomal protein S3 OS=Sus scrofa OX=9823 GN=RPS3	0.981	0.741	RPS3	26.688	81.4	63	16
F1RKB2	DEAD-box helicase 54 OS=Sus scrofa OX=9823 GN=DDX54	1.015	0.889	DDX54	94.018	8.5449	4.5	3
A0A287AIQ0	Transducin beta like 1 X-linked receptor 1 OS=Sus scrofa OX=9823 GN=TBL1XR1	1.056	0.284	TBL1XR1	46.221	64.783	20.1	6
F1RM35	Glucocorticoid receptor OS=Sus scrofa OX=9823 GN=NR3C1	1.001	0.952	NR3C1	85.527	86.471	13.6	8
A0A287A7R6	Dynamin 2 OS=Sus scrofa OX=9823 GN=DNM2			DNM2	96.754	-2	29.6	24
A0A287ACQ4	Uncharacterized protein OS=Sus scrofa OX=9823 GN=CTNNB1	0.945	0.4	CTNNB1	84.146	118	23.4	14
I3LJR4	DNA-directed RNA polymerase subunit OS=Sus scrofa OX=9823 GN=POLR2A	0.979	0.495	POLR2A	215.86	83.435	15.3	31
A0A287A1H3	40S ribosomal protein S9 OS=Sus scrofa OX=9823 GN=RPS9	1.035	0.61	RPS9	22.591	23.327	41.8	12
A0A287AI23	Discs large MAGUK scaffold protein 3 OS=Sus scrofa OX=9823 GN=DLG3			DLG3	57.862	3.4873	7	3
F1RZH3	Disintegrin and metalloproteinase domain-containing protein 10 OS=Sus scrofa OX=9823 GN=ADAM10	1.001	0.973	ADAM10	78.342	56.069	16	10
A0A287AEN0	Kinesin-like protein OS=Sus scrofa OX=9823 GN=KIF2A	0.978	0.729	KIF2A	76.964	43.007	13.5	9
Q19PY3	tRNA-splicing ligase RtcB homolog OS=Sus scrofa OX=9823 GN=RTCB	1	0.997	RTCB	55.238	144.54	40.2	17
A0A287AZ99	Uncharacterized protein OS=Sus scrofa OX=9823 GN=LOC780435	1.048	0.804	LOC780435	28.623	33.49	39.4	11
A0A286ZTA7	Exportin 6 OS=Sus scrofa OX=9823 GN=XPO6	0.916	0.149	XPO6	128.25	3.3715	1.6	2
A0A287ARL7	CGG triplet repeat binding protein 1 OS=Sus scrofa OX=9823 GN=CGGBP1	0.94	0.28	CGGBP1	18.82	12.789	31.1	4
A0A287B7C9	Protein arginine methyltransferase 1 OS=Sus scrofa OX=9823 GN=PRMT1	1	0.966	PRMT1	37.681	129.16	38.8	14
F1S420	Uncharacterized protein OS=Sus scrofa OX=9823 GN=HNRNPAB	1.071	0.358	HNRNPAB	31.646	74.012	31.9	9
K7GK90	Signal sequence receptor subunit 4 OS=Sus scrofa OX=9823 GN=SSR4	1.058	0.54	SSR4	18.871	54.552	30.6	4
A0A287AG70	Glutathione peroxidase OS=Sus scrofa OX=9823 GN=GPX1	1.127	0.51	GPX1	22.616	73.776	60.2	11
A0A287BIB2	Phosphatase domain containing, paladin 1 OS=Sus scrofa OX=9823 GN=PALD1	1.137	0.223	PALD1	95.329	11.373	5.8	5
A0A287B226	Uncharacterized protein OS=Sus scrofa OX=9823 GN=ARL2			ARL2	23.936	11.96	19	4
B0LY42	CD147 OS=Sus scrofa OX=9823 GN=BSG	1.059	0.642	BSG	29.421	56.957	27.9	8
A0A287BFL8	Uncharacterized protein OS=Sus scrofa OX=9823 GN=RABGGTB	0.966	0.4	RABGGTB	36.989	16.393	15.1	5
A0A286ZLQ7	Arachidonate 15-lipoxygenase OS=Sus scrofa OX=9823 GN=ALOX15	1.089	0.679	ALOX15	74.08	22.722	10.5	7
I3LIG4	Transmembrane protein 87B OS=Sus scrofa OX=9823 GN=TMEM87B	1.119	0.0207	TMEM87B	55.971	2.8951	3.7	2
A0A287BFC7	Importin 8 OS=Sus scrofa OX=9823 GN=IPO8	0.919	0.632	IPO8	105.09	12.799	5.4	4
A0A287BE64	WWC family member 3 OS=Sus scrofa OX=9823 GN=WWC3	0.992	0.899	WWC3	118.94	10.137	3.9	4
A0A287B110	Tissue specific transplantation antigen P35B OS=Sus scrofa OX=9823 GN=TSTA3	1.032	0.705	TSTA3	36.156	43.804	21.5	7
A0A286ZXA4	Uncharacterized protein OS=Sus scrofa OX=9823 GN=AAMDC	1.149	0.0066	AAMDC	13.374	60.411	41.8	4
F1RMK7	Zinc finger protein 787 OS=Sus scrofa OX=9823 GN=ZNF787	0.935	0.379	ZNF787	40.474	6.952	7.9	2
A2BD09	Olfactomedin-like protein 2A OS=Sus scrofa OX=9823 GN=OLFML2A			OLFML2A	72.527	2.8624	1.8	1
A0A287A6X6	Uncharacterized protein OS=Sus scrofa OX=9823 GN=RHEB	1.005	0.863	RHEB	17.792	30.212	37.5	6
F1RJU9	Septin 8 OS=Sus scrofa OX=9823 GN=SEPT8	1.03	0.571	2018-09-08	49.827	24.794	22.8	10
A0A287AWK0	Uncharacterized protein OS=Sus scrofa OX=9823 GN=APOC4	1.081	0.605	APOC4	14.303	2.7041	7.1	1
A0A286ZRQ2	Impact RWD domain protein OS=Sus scrofa OX=9823 GN=IMPACT	0.979	0.744	IMPACT	33.7	5.3331	12.8	3
F1S9T2	Uncharacterized protein OS=Sus scrofa OX=9823 GN=IFI44	0.783	0.628	IFI44	40.868	8.7598	9.3	4
F1RMW4	X-ray repair cross complementing 1 OS=Sus scrofa OX=9823 GN=XRCC1	0.975	0.697	XRCC1	59.262	24.957	14.2	7
A0A286ZRR0	Peroxisomal biogenesis factor 13 OS=Sus scrofa OX=9823 GN=PEX13	1.059	0.438	PEX13	39.769	19.777	8.3	3
Q7YSG7	Nitric oxide synthase OS=Sus scrofa OX=9823 GN=NOS3	0.854	0.296	NOS3	133.33	7.1031	2.1	3
F1RST8	Multifunctional fusion protein OS=Sus scrofa OX=9823 GN=KATNAL1			KATNAL1	55.34	4.6843	2	1
A0A286ZZM0	CTD small phosphatase like 2 OS=Sus scrofa OX=9823 GN=CTDSPL2	1.019	0.843	CTDSPL2	49.647	4.7148	4.6	2
I3LLD5	Uncharacterized protein OS=Sus scrofa OX=9823 GN=EIF4A1	0.992	0.958	EIF4A1	44.492	157.01	44.6	21
F1RG69	Uncharacterized protein OS=Sus scrofa OX=9823 GN=TPST2	0.956	0.371	TPST2	41.845	4.7164	4.5	2
A0A287A872	Gem nuclear organelle associated protein 5 OS=Sus scrofa OX=9823 GN=GEMIN5	0.951	0.33	GEMIN5	166.67	68.557	14	18
F1RYZ0	60S acidic ribosomal protein P2 OS=Sus scrofa OX=9823 GN=RPLP2	1.033	0.403	RPLP2	11.693	68.071	75.7	7
A0A288CFW1	Uncharacterized protein OS=Sus scrofa OX=9823 GN=PGRMC2	0.994	0.994	PGRMC2	23.679	107.56	33.8	8
A0A287ACX7	Uncharacterized protein OS=Sus scrofa OX=9823 GN=CAPN10	0.914	0.332	CAPN10	70.755	1.8956	1.4	1
A0A286ZW82	Calcium-transporting ATPase OS=Sus scrofa OX=9823 GN=ATP2A3	0.905	0.149	ATP2A3	109.33	4.1684	10.7	10
F1S010	Chromosome 17 open reading frame 62 OS=Sus scrofa OX=9823 GN=C17orf62	0.926	0.262	C17orf62	20.66	1.7836	4.3	1
A0A287B6U9	YTH N6-methyladenosine RNA binding protein 3 OS=Sus scrofa OX=9823 GN=YTHDF3	0.898	0.308	YTHDF3	58.281	27.702	18.9	9
I3LPE5	Uncharacterized protein OS=Sus scrofa OX=9823 GN=STX5	0.955	0.266	STX5	39.562	6.9311	7	3
A0A286ZNK4	Yes associated protein 1 OS=Sus scrofa OX=9823 GN=YAP1	0.98	0.746	YAP1	47.253	61.872	28.5	9
F2Z5D2	Uncharacterized protein OS=Sus scrofa OX=9823 GN=ACTR3	1.019	0.606	ACTR3	47.371	140.73	48.6	20
I3L712	Phosphoribosylformylglycinamidine synthase OS=Sus scrofa OX=9823 GN=PFAS	0.958	0.536	PFAS	138.94	36.613	9.9	13
A0A287AKZ5	Uncharacterized protein OS=Sus scrofa OX=9823 GN=EIF1AX	1.008	0.747	EIF1AX	16.474	19.631	29.9	5
A0A287BQU7	Small nuclear ribonucleoprotein Sm D2 OS=Sus scrofa OX=9823 GN=SNRPD2	0.991	0.837	SNRPD2	13.527	66.336	61.9	8
A0A287BQE8	NOP14 nucleolar protein OS=Sus scrofa OX=9823 GN=NOP14	0.982	0.751	NOP14	85.113	20.361	5.1	4
F1RZL4	ADAM metallopeptidase domain 9 OS=Sus scrofa OX=9823 GN=ADAM9	0.972	0.741	ADAM9	90.511	15.393	6.3	4
F1RVX3	Golgi associated, gamma adaptin ear containing, ARF binding protein 3 OS=Sus scrofa OX=9823 GN=GGA3	1.024	0.605	GGA3	77.45	9.0389	5.3	4
A0A287AIF7	Eukaryotic elongation factor, selenocysteine-tRNA specific OS=Sus scrofa OX=9823 GN=EEFSEC	1.085	0.407	EEFSEC	64.312	17.437	14.5	7
A0A287B4J0	Transmembrane protein 106B OS=Sus scrofa OX=9823 GN=TMEM106B	1.164	0.00648	TMEM106B	31.33	28.531	16.4	4
A0A287AZU1	Fanconi anemia complementation group D2 OS=Sus scrofa OX=9823 GN=FANCD2	1.071	0.529	FANCD2	158.82	20.837	6.1	6
F1SD77	Chromosome 19 open reading frame 53 OS=Sus scrofa OX=9823 GN=C19orf53	0.87	0.0791	C19orf53	10.523	3.7457	23.5	3
A0A287BRY2	Chromosome 3 open reading frame 58 OS=Sus scrofa OX=9823 GN=C3orf58	1.024	0.942	C3orf58	49.451	11.23	12.3	5
F1SFZ8	Talin-1 OS=Sus scrofa OX=9823 GN=TLN1	1.043	0.45	TLN1	269.83	323.31	46.5	102
A0A287AVK5	Kelch repeat and BTB domain containing 4 OS=Sus scrofa OX=9823 GN=KBTBD4			KBTBD4	49.891	2.0606	2.5	1
A0A287AUF1	Phosphatidylglycerophosphate synthase 1 OS=Sus scrofa OX=9823 GN=PGS1			PGS1	57.122	3.9576	2.2	1
F1SB33	Uncharacterized protein OS=Sus scrofa OX=9823 GN=SYPL1	1.023	0.836	SYPL1	26.28	16.773	17	3
A0A287BPF1	Striatin 3 OS=Sus scrofa OX=9823 GN=STRN3	0.963	0.585	STRN3	77.918	35.966	12.3	7
A0A287ASD0	60S ribosomal protein L5 OS=Sus scrofa OX=9823 GN=RPL5	1.011	0.744	RPL5	34.353	135.49	38.4	13
P51524	Prophenin and tritrpticin precursor (Fragment) OS=Sus scrofa OX=9823			---	23.955	22.803	55.2	12
F1S0V6	GM2 ganglioside activator OS=Sus scrofa OX=9823 GN=GM2A	0.95	0.591	GM2A	20.876	5.1697	8.8	2
A0A287A725	Uncharacterized protein OS=Sus scrofa OX=9823	0.945	0.624	---	10.845	9.1598	11.2	1
A0A287B5N7	Tropomyosin alpha-1 chain OS=Sus scrofa OX=9823 GN=TPM1	0.898	0.799	TPM1	44.172	2.4844	42.5	21
A0A286ZTJ1	Pre-mRNA processing factor 39 OS=Sus scrofa OX=9823 GN=PRPF39	1.07	0.358	PRPF39	63.455	11.189	8.3	5
K7GSY4	Uncharacterized protein OS=Sus scrofa OX=9823 GN=LOC110257929	0.766	0.5	LOC110257929	42.559	15.779	17.6	8
Q29090	Serine/threonine-protein phosphatase 2A 55 kDa regulatory subunit B alpha isoform (Fragment) OS=Sus scrofa OX=9823 GN=PPP2R2A	0.983	0.375	PPP2R2A	49.613	80.967	27.7	13
[truncated: 4,482 more rows]
