# Supplementary material for: Interpretation of Fiber Supplementation on Offspring Testicular Development in a Pregnant Sow Model from a Proteomics Perspective
Source: Int J Mol Sci. 2019 Sep 13;20(18):4549. doi: 10.3390/ijms20184549 (PMC6770271; doi:10.3390/ijms20184549)
Supplement: Supplementary file 1 [file ijms-20-04549-s001.zip › Table S2. Go enrichment.xlsx]

## Sheet: Up
GO Terms Level 1	GO Terms Description	GO Terms Level	GO Terms ID	Mapping	Background	All Mapping	All Background	Fold Enrichment	Fisher' exact test P value	-log10(p value)	Related Protein
Molecular Function	metallopeptidase activity	6	GO:0008237	2	49	15	4497	12.24	0.0111572	1.95	F1RRW5 A0A287B315
	catalytic activity	2	GO:0003824	11	1855	15	4497	1.78	0.0120881	1.92	I3L9I5 A0A287ATK9 A0A287B315 A0A286ZUF1 F1RQQ8 I3LRS5 F1RRW5 F1S862 I3LP02 I3L648 A0A287AWS9
Biological Process	metabolic process	2	GO:0008152	11	1743	11	2900	1.66	0.00365097	2.44	I3L9I5 A0A287ATK9 A0A287B315 F1RNZ2 A0A286ZUF1 F1RQQ8 I3LRS5 F1RRW5 F1S862 I3LP02 A0A287AWS9

## Sheet: Up GO2Protein
GO Terms Level 1	GO Terms ID	GO Terms Level	GO Terms Description	Fisher's exact test P value	Protein accession	Protein description	High/Low Ratio	Regulated Type	High/Low P value	Gene name	MW [kDa]	Score	Coverage [%]	Peptides	PSMs	Unique peptides	High_1	High_2	High_3	Low_1	Low_2	Low_3
Molecular Function	GO:0008233	4	peptidase activity	0.133528	F1RRW5	Angiotensin-converting enzyme OS=Sus scrofa OX=9823 GN=ACE	1.273	Up	0.0286	ACE	150.31	106.58	13.1	16	20	16	1.153	1.102	1.113	0.988	0.888	0.77
Molecular Function	GO:0008233	4	peptidase activity	0.133528	A0A287B315	Neprilysin OS=Sus scrofa OX=9823 GN=MME	1.222	Up	0.0132	MME	74.161	13.61	8	5	6	5	1.17	1.036	1.152	0.878	0.964	0.905
Molecular Function	GO:0016787	3	hydrolase activity	0.194843	F1RRW5	Angiotensin-converting enzyme OS=Sus scrofa OX=9823 GN=ACE	1.273	Up	0.0286	ACE	150.31	106.58	13.1	16	20	16	1.153	1.102	1.113	0.988	0.888	0.77
Molecular Function	GO:0016787	3	hydrolase activity	0.194843	A0A287ATK9	Uncharacterized protein OS=Sus scrofa OX=9823 GN=LOC100519130	1.383	Up	0.0491	LOC100519130	50.746	18.687	14.2	6	6	6	1.277	0.972	1.28	0.744	0.946	0.861
Molecular Function	GO:0016787	3	hydrolase activity	0.194843	A0A287B315	Neprilysin OS=Sus scrofa OX=9823 GN=MME	1.222	Up	0.0132	MME	74.161	13.61	8	5	6	5	1.17	1.036	1.152	0.878	0.964	0.905
Molecular Function	GO:0016787	3	hydrolase activity	0.194843	A0A286ZUF1	Ectonucleotide pyrophosphatase/phosphodiesterase 1 OS=Sus scrofa OX=9823 GN=ENPP1	1.321	Up	0.00702	ENPP1	93.543	12.702	7.3	6	6	6	1.034	1.212	1.208	0.848	0.884	0.883
Molecular Function	GO:0003824	2	catalytic activity	0.0120881	I3L9I5	Guanylate cyclase 1 soluble subunit alpha 2 OS=Sus scrofa OX=9823 GN=GUCY1A2	1.23	Up	0.0276	GUCY1A2	82.092	21.7	13.7	9	10	9	1.036	1.121	1.185	0.987	0.89	0.839
Molecular Function	GO:0003824	2	catalytic activity	0.0120881	A0A287ATK9	Uncharacterized protein OS=Sus scrofa OX=9823 GN=LOC100519130	1.383	Up	0.0491	LOC100519130	50.746	18.687	14.2	6	6	6	1.277	0.972	1.28	0.744	0.946	0.861
Molecular Function	GO:0003824	2	catalytic activity	0.0120881	A0A287B315	Neprilysin OS=Sus scrofa OX=9823 GN=MME	1.222	Up	0.0132	MME	74.161	13.61	8	5	6	5	1.17	1.036	1.152	0.878	0.964	0.905
Molecular Function	GO:0003824	2	catalytic activity	0.0120881	A0A286ZUF1	Ectonucleotide pyrophosphatase/phosphodiesterase 1 OS=Sus scrofa OX=9823 GN=ENPP1	1.321	Up	0.00702	ENPP1	93.543	12.702	7.3	6	6	6	1.034	1.212	1.208	0.848	0.884	0.883
Molecular Function	GO:0003824	2	catalytic activity	0.0120881	F1RQQ8	"Alpha-1,4 glucan phosphorylase OS=Sus scrofa OX=9823 GN=PYGM"	1.247	Up	0.0234	PYGM	97.269	36.444	18.6	15	16	9	1.034	1.047	1.22	0.937	0.857	0.854
Molecular Function	GO:0003824	2	catalytic activity	0.0120881	I3LRS5	Aldehyde dehydrogenase 1 family member A1 OS=Sus scrofa OX=9823 GN=ALDH1A1	1.493	Up	0.00682	ALDH1A1	54.841	43.188	19.2	9	12	7	1.109	1.278	1.209	0.734	0.762	0.912
Molecular Function	GO:0003824	2	catalytic activity	0.0120881	F1RRW5	Angiotensin-converting enzyme OS=Sus scrofa OX=9823 GN=ACE	1.273	Up	0.0286	ACE	150.31	106.58	13.1	16	20	16	1.153	1.102	1.113	0.988	0.888	0.77
Molecular Function	GO:0003824	2	catalytic activity	0.0120881	F1S862	Sulfiredoxin OS=Sus scrofa OX=9823 GN=SRXN1	1.476	Up	0.0094	SRXN1	13.779	12.554	30.5	4	5	4	1.248	1.211	1.059	0.867	0.695	0.821
Molecular Function	GO:0003824	2	catalytic activity	0.0120881	I3LP02	Acetyl-CoA acetyltransferase 1 OS=Sus scrofa OX=9823 GN=ACAT1	1.226	Up	0.01	ACAT1	45.329	86.291	34.3	13	29	13	1.18	1.09	1.049	0.892	0.95	0.866
Molecular Function	GO:0003824	2	catalytic activity	0.0120881	I3L648	Sulfotransferase OS=Sus scrofa OX=9823 GN=SULT1C3	1.61	Up	0.0166	SULT1C3	35.992	75.508	47	15	52	14	1.368	1.067	1.235	0.758	0.634	0.888
Molecular Function	GO:0003824	2	catalytic activity	0.0120881	A0A287AWS9	Heme oxygenase OS=Sus scrofa OX=9823 GN=HMOX1	1.432	Up	0.0239	HMOX1	30.62	5.922	40.9	10	32	2	1.115	1.211	1.217	0.776	0.708	0.99
Molecular Function	GO:0016740	3	transferase activity	0.316397	I3LP02	Acetyl-CoA acetyltransferase 1 OS=Sus scrofa OX=9823 GN=ACAT1	1.226	Up	0.01	ACAT1	45.329	86.291	34.3	13	29	13	1.18	1.09	1.049	0.892	0.95	0.866
Molecular Function	GO:0016740	3	transferase activity	0.316397	I3L648	Sulfotransferase OS=Sus scrofa OX=9823 GN=SULT1C3	1.61	Up	0.0166	SULT1C3	35.992	75.508	47	15	52	14	1.368	1.067	1.235	0.758	0.634	0.888
Molecular Function	GO:0016740	3	transferase activity	0.316397	F1RQQ8	"Alpha-1,4 glucan phosphorylase OS=Sus scrofa OX=9823 GN=PYGM"	1.247	Up	0.0234	PYGM	97.269	36.444	18.6	15	16	9	1.034	1.047	1.22	0.937	0.857	0.854
Molecular Function	GO:0008237	6	metallopeptidase activity	0.0111572	F1RRW5	Angiotensin-converting enzyme OS=Sus scrofa OX=9823 GN=ACE	1.273	Up	0.0286	ACE	150.31	106.58	13.1	16	20	16	1.153	1.102	1.113	0.988	0.888	0.77
Molecular Function	GO:0008237	6	metallopeptidase activity	0.0111572	A0A287B315	Neprilysin OS=Sus scrofa OX=9823 GN=MME	1.222	Up	0.0132	MME	74.161	13.61	8	5	6	5	1.17	1.036	1.152	0.878	0.964	0.905
Molecular Function	GO:0016491	3	oxidoreductase activity	0.085815	I3LRS5	Aldehyde dehydrogenase 1 family member A1 OS=Sus scrofa OX=9823 GN=ALDH1A1	1.493	Up	0.00682	ALDH1A1	54.841	43.188	19.2	9	12	7	1.109	1.278	1.209	0.734	0.762	0.912
Molecular Function	GO:0016491	3	oxidoreductase activity	0.085815	F1S862	Sulfiredoxin OS=Sus scrofa OX=9823 GN=SRXN1	1.476	Up	0.0094	SRXN1	13.779	12.554	30.5	4	5	4	1.248	1.211	1.059	0.867	0.695	0.821
Molecular Function	GO:0016491	3	oxidoreductase activity	0.085815	A0A287AWS9	Heme oxygenase OS=Sus scrofa OX=9823 GN=HMOX1	1.432	Up	0.0239	HMOX1	30.62	5.922	40.9	10	32	2	1.115	1.211	1.217	0.776	0.708	0.99
Molecular Function	GO:0070011	5	peptidase activity, acting on L-amino acid peptides	0.125649	F1RRW5	Angiotensin-converting enzyme OS=Sus scrofa OX=9823 GN=ACE	1.273	Up	0.0286	ACE	150.31	106.58	13.1	16	20	16	1.153	1.102	1.113	0.988	0.888	0.77
Molecular Function	GO:0070011	5	peptidase activity, acting on L-amino acid peptides	0.125649	A0A287B315	Neprilysin OS=Sus scrofa OX=9823 GN=MME	1.222	Up	0.0132	MME	74.161	13.61	8	5	6	5	1.17	1.036	1.152	0.878	0.964	0.905
Biological Process	GO:0008152	2	metabolic process	0.00365097	I3L9I5	Guanylate cyclase 1 soluble subunit alpha 2 OS=Sus scrofa OX=9823 GN=GUCY1A2	1.23	Up	0.0276	GUCY1A2	82.092	21.7	13.7	9	10	9	1.036	1.121	1.185	0.987	0.89	0.839
Biological Process	GO:0008152	2	metabolic process	0.00365097	A0A287ATK9	Uncharacterized protein OS=Sus scrofa OX=9823 GN=LOC100519130	1.383	Up	0.0491	LOC100519130	50.746	18.687	14.2	6	6	6	1.277	0.972	1.28	0.744	0.946	0.861
Biological Process	GO:0008152	2	metabolic process	0.00365097	A0A287B315	Neprilysin OS=Sus scrofa OX=9823 GN=MME	1.222	Up	0.0132	MME	74.161	13.61	8	5	6	5	1.17	1.036	1.152	0.878	0.964	0.905
Biological Process	GO:0008152	2	metabolic process	0.00365097	F1RNZ2	60S acidic ribosomal protein P2 OS=Sus scrofa OX=9823 GN=RPLP2	1.363	Up	0.0224	RPLP2	12.095	-2	32.2	3	11	1	1.014	1.287	1.235	0.811	0.848	0.935
Biological Process	GO:0008152	2	metabolic process	0.00365097	A0A286ZUF1	Ectonucleotide pyrophosphatase/phosphodiesterase 1 OS=Sus scrofa OX=9823 GN=ENPP1	1.321	Up	0.00702	ENPP1	93.543	12.702	7.3	6	6	6	1.034	1.212	1.208	0.848	0.884	0.883
Biological Process	GO:0008152	2	metabolic process	0.00365097	F1RQQ8	"Alpha-1,4 glucan phosphorylase OS=Sus scrofa OX=9823 GN=PYGM"	1.247	Up	0.0234	PYGM	97.269	36.444	18.6	15	16	9	1.034	1.047	1.22	0.937	0.857	0.854
Biological Process	GO:0008152	2	metabolic process	0.00365097	I3LRS5	Aldehyde dehydrogenase 1 family member A1 OS=Sus scrofa OX=9823 GN=ALDH1A1	1.493	Up	0.00682	ALDH1A1	54.841	43.188	19.2	9	12	7	1.109	1.278	1.209	0.734	0.762	0.912
Biological Process	GO:0008152	2	metabolic process	0.00365097	F1RRW5	Angiotensin-converting enzyme OS=Sus scrofa OX=9823 GN=ACE	1.273	Up	0.0286	ACE	150.31	106.58	13.1	16	20	16	1.153	1.102	1.113	0.988	0.888	0.77
Biological Process	GO:0008152	2	metabolic process	0.00365097	F1S862	Sulfiredoxin OS=Sus scrofa OX=9823 GN=SRXN1	1.476	Up	0.0094	SRXN1	13.779	12.554	30.5	4	5	4	1.248	1.211	1.059	0.867	0.695	0.821
Biological Process	GO:0008152	2	metabolic process	0.00365097	I3LP02	Acetyl-CoA acetyltransferase 1 OS=Sus scrofa OX=9823 GN=ACAT1	1.226	Up	0.01	ACAT1	45.329	86.291	34.3	13	29	13	1.18	1.09	1.049	0.892	0.95	0.866
Biological Process	GO:0008152	2	metabolic process	0.00365097	A0A287AWS9	Heme oxygenase OS=Sus scrofa OX=9823 GN=HMOX1	1.432	Up	0.0239	HMOX1	30.62	5.922	40.9	10	32	2	1.115	1.211	1.217	0.776	0.708	0.99
Biological Process	GO:0055114	4	oxidation-reduction process	0.0798851	I3LRS5	Aldehyde dehydrogenase 1 family member A1 OS=Sus scrofa OX=9823 GN=ALDH1A1	1.493	Up	0.00682	ALDH1A1	54.841	43.188	19.2	9	12	7	1.109	1.278	1.209	0.734	0.762	0.912
Biological Process	GO:0055114	4	oxidation-reduction process	0.0798851	F1S862	Sulfiredoxin OS=Sus scrofa OX=9823 GN=SRXN1	1.476	Up	0.0094	SRXN1	13.779	12.554	30.5	4	5	4	1.248	1.211	1.059	0.867	0.695	0.821
Biological Process	GO:0055114	4	oxidation-reduction process	0.0798851	A0A287AWS9	Heme oxygenase OS=Sus scrofa OX=9823 GN=HMOX1	1.432	Up	0.0239	HMOX1	30.62	5.922	40.9	10	32	2	1.115	1.211	1.217	0.776	0.708	0.99
Biological Process	GO:0044710	3	single-organism metabolic process	0.181977	I3LRS5	Aldehyde dehydrogenase 1 family member A1 OS=Sus scrofa OX=9823 GN=ALDH1A1	1.493	Up	0.00682	ALDH1A1	54.841	43.188	19.2	9	12	7	1.109	1.278	1.209	0.734	0.762	0.912
Biological Process	GO:0044710	3	single-organism metabolic process	0.181977	F1S862	Sulfiredoxin OS=Sus scrofa OX=9823 GN=SRXN1	1.476	Up	0.0094	SRXN1	13.779	12.554	30.5	4	5	4	1.248	1.211	1.059	0.867	0.695	0.821
Biological Process	GO:0044710	3	single-organism metabolic process	0.181977	I3L9I5	Guanylate cyclase 1 soluble subunit alpha 2 OS=Sus scrofa OX=9823 GN=GUCY1A2	1.23	Up	0.0276	GUCY1A2	82.092	21.7	13.7	9	10	9	1.036	1.121	1.185	0.987	0.89	0.839
Biological Process	GO:0044710	3	single-organism metabolic process	0.181977	A0A287AWS9	Heme oxygenase OS=Sus scrofa OX=9823 GN=HMOX1	1.432	Up	0.0239	HMOX1	30.62	5.922	40.9	10	32	2	1.115	1.211	1.217	0.776	0.708	0.99
Biological Process	GO:1901566	5	organonitrogen compound biosynthetic process	0.302643	I3L9I5	Guanylate cyclase 1 soluble subunit alpha 2 OS=Sus scrofa OX=9823 GN=GUCY1A2	1.23	Up	0.0276	GUCY1A2	82.092	21.7	13.7	9	10	9	1.036	1.121	1.185	0.987	0.89	0.839
Biological Process	GO:1901566	5	organonitrogen compound biosynthetic process	0.302643	F1RNZ2	60S acidic ribosomal protein P2 OS=Sus scrofa OX=9823 GN=RPLP2	1.363	Up	0.0224	RPLP2	12.095	-2	32.2	3	11	1	1.014	1.287	1.235	0.811	0.848	0.935
Biological Process	GO:0006508	6	proteolysis	0.174259	F1RRW5	Angiotensin-converting enzyme OS=Sus scrofa OX=9823 GN=ACE	1.273	Up	0.0286	ACE	150.31	106.58	13.1	16	20	16	1.153	1.102	1.113	0.988	0.888	0.77
Biological Process	GO:0006508	6	proteolysis	0.174259	A0A287B315	Neprilysin OS=Sus scrofa OX=9823 GN=MME	1.222	Up	0.0132	MME	74.161	13.61	8	5	6	5	1.17	1.036	1.152	0.878	0.964	0.905
Biological Process	GO:0044271	5	cellular nitrogen compound biosynthetic process	0.356954	I3L9I5	Guanylate cyclase 1 soluble subunit alpha 2 OS=Sus scrofa OX=9823 GN=GUCY1A2	1.23	Up	0.0276	GUCY1A2	82.092	21.7	13.7	9	10	9	1.036	1.121	1.185	0.987	0.89	0.839
Biological Process	GO:0044271	5	cellular nitrogen compound biosynthetic process	0.356954	F1RNZ2	60S acidic ribosomal protein P2 OS=Sus scrofa OX=9823 GN=RPLP2	1.363	Up	0.0224	RPLP2	12.095	-2	32.2	3	11	1	1.014	1.287	1.235	0.811	0.848	0.935
Biological Process	GO:1901564	4	organonitrogen compound metabolic process	0.185194	I3L9I5	Guanylate cyclase 1 soluble subunit alpha 2 OS=Sus scrofa OX=9823 GN=GUCY1A2	1.23	Up	0.0276	GUCY1A2	82.092	21.7	13.7	9	10	9	1.036	1.121	1.185	0.987	0.89	0.839
Biological Process	GO:1901564	4	organonitrogen compound metabolic process	0.185194	F1RNZ2	60S acidic ribosomal protein P2 OS=Sus scrofa OX=9823 GN=RPLP2	1.363	Up	0.0224	RPLP2	12.095	-2	32.2	3	11	1	1.014	1.287	1.235	0.811	0.848	0.935
Biological Process	GO:1901564	4	organonitrogen compound metabolic process	0.185194	A0A287AWS9	Heme oxygenase OS=Sus scrofa OX=9823 GN=HMOX1	1.432	Up	0.0239	HMOX1	30.62	5.922	40.9	10	32	2	1.115	1.211	1.217	0.776	0.708	0.99

## Sheet: Down
GO Terms Level 1	GO Terms Description	GO Terms Level	GO Terms ID	Mapping	Background	All Mapping	All Background	Fold Enrichment	Fisher' exact test P value	-log10(p value)	Related Protein
Cellular Component	membrane part	3	GO:0044425	4	395	6	1646	2.78	0.0322935	1.49	I3LEI2 A0A287A4W7 K7N7E5 F1SEI8
Molecular Function	oxidoreductase activity, acting on a heme group of donors, oxygen as acceptor	5	GO:0016676	2	14	15	4497	42.83	0.000923544	3.03	F1S0P0 Q1W0Y2
	oxidoreductase activity, acting on a heme group of donors	4	GO:0016675	2	14	15	4497	42.83	0.000923544	3.03	F1S0P0 Q1W0Y2
	heme-copper terminal oxidase activity	4	GO:0015002	2	14	15	4497	42.83	0.000923544	3.03	F1S0P0 Q1W0Y2
	cytochrome-c oxidase activity	10	GO:0004129	2	14	15	4497	42.83	0.000923544	3.03	F1S0P0 Q1W0Y2
	electron carrier activity	2	GO:0009055	2	30	15	4497	19.99	0.0042807	2.37	F1S0P0 Q1W0Y2
	hydrogen ion transmembrane transporter activity	9	GO:0015078	2	44	15	4497	13.63	0.00906181	2.04	F1S0P0 Q1W0Y2
	monovalent inorganic cation transmembrane transporter activity	8	GO:0015077	2	50	15	4497	11.99	0.0115998	1.94	F1S0P0 Q1W0Y2
	catalytic activity	2	GO:0003824	11	1855	15	4497	1.78	0.0120881	1.92	F1RJ25 F1RLR8 F1RQ02 F1SK19 A0A287A1D6 P36968 F1S0N2 F1S0P0 K7N7E5 Q1W0Y2 I3LLX8
Biological Process	sulfur compound metabolic process	4	GO:0006790	2	40	10	2900	14.5	0.00778533	2.11	F1S0N2 F1RLR8
	coenzyme metabolic process	5	GO:0006732	2	66	10	2900	8.79	0.0204073	1.69	F1RJ25 F1S0N2
	cofactor metabolic process	4	GO:0051186	2	84	10	2900	6.9	0.0320824	1.49	F1RJ25 F1S0N2

## Sheet: Down GO2Protein
GO Terms Level 1	GO Terms ID	GO Terms Level	GO Terms Description	Fisher's exact test P value	Protein accession	Protein description	High/Low Ratio	Regulated Type	High/Low P value	Gene name	MW [kDa]	Score	Coverage [%]	Peptides	PSMs	Unique peptides	High_1	High_2	High_3	Low_1	Low_2	Low_3
Cellular Component	GO:0016020	2	membrane	0.145851	I3LEI2	Transmembrane protein 120A OS=Sus scrofa OX=9823 GN=TMEM120A	0.716	Down	0.021	TMEM120A	40.595	8.6218	8.5	3	5	3	0.693	0.918	0.899	1.124	1.192	1.189
Cellular Component	GO:0016020	2	membrane	0.145851	A0A287A4W7	Uncharacterized protein OS=Sus scrofa OX=9823 GN=TOMM5	0.831	Down	0.0411	TOMM5	6.0352	3.4872	29.4	2	4	2	1.018	0.896	0.822	1.109	1.068	1.116
Cellular Component	GO:0016020	2	membrane	0.145851	K7N7E5	Uncharacterized protein OS=Sus scrofa OX=9823 GN=FADS1	0.825	Down	0.015	FADS1	51.592	44.13	20.4	10	10	9	0.917	0.908	0.915	1.056	1.137	1.13
Cellular Component	GO:0016020	2	membrane	0.145851	F1SEI8	Tetraspanin 13 OS=Sus scrofa OX=9823 GN=TSPAN13	0.729	Down	0.00652	TSPAN13	22.28	6.9451	17.6	4	4	3	0.886	0.843	0.815	1.269	1.17	1.049
Cellular Component	GO:0031224	4	intrinsic component of membrane	0.0641087	I3LEI2	Transmembrane protein 120A OS=Sus scrofa OX=9823 GN=TMEM120A	0.716	Down	0.021	TMEM120A	40.595	8.6218	8.5	3	5	3	0.693	0.918	0.899	1.124	1.192	1.189
Cellular Component	GO:0031224	4	intrinsic component of membrane	0.0641087	K7N7E5	Uncharacterized protein OS=Sus scrofa OX=9823 GN=FADS1	0.825	Down	0.015	FADS1	51.592	44.13	20.4	10	10	9	0.917	0.908	0.915	1.056	1.137	1.13
Cellular Component	GO:0031224	4	intrinsic component of membrane	0.0641087	F1SEI8	Tetraspanin 13 OS=Sus scrofa OX=9823 GN=TSPAN13	0.729	Down	0.00652	TSPAN13	22.28	6.9451	17.6	4	4	3	0.886	0.843	0.815	1.269	1.17	1.049
Cellular Component	GO:0044425	3	membrane part	0.0322935	I3LEI2	Transmembrane protein 120A OS=Sus scrofa OX=9823 GN=TMEM120A	0.716	Down	0.021	TMEM120A	40.595	8.6218	8.5	3	5	3	0.693	0.918	0.899	1.124	1.192	1.189
Cellular Component	GO:0044425	3	membrane part	0.0322935	A0A287A4W7	Uncharacterized protein OS=Sus scrofa OX=9823 GN=TOMM5	0.831	Down	0.0411	TOMM5	6.0352	3.4872	29.4	2	4	2	1.018	0.896	0.822	1.109	1.068	1.116
Cellular Component	GO:0044425	3	membrane part	0.0322935	K7N7E5	Uncharacterized protein OS=Sus scrofa OX=9823 GN=FADS1	0.825	Down	0.015	FADS1	51.592	44.13	20.4	10	10	9	0.917	0.908	0.915	1.056	1.137	1.13
Cellular Component	GO:0044425	3	membrane part	0.0322935	F1SEI8	Tetraspanin 13 OS=Sus scrofa OX=9823 GN=TSPAN13	0.729	Down	0.00652	TSPAN13	22.28	6.9451	17.6	4	4	3	0.886	0.843	0.815	1.269	1.17	1.049
Cellular Component	GO:0016021	5	integral component of membrane	0.0641087	I3LEI2	Transmembrane protein 120A OS=Sus scrofa OX=9823 GN=TMEM120A	0.716	Down	0.021	TMEM120A	40.595	8.6218	8.5	3	5	3	0.693	0.918	0.899	1.124	1.192	1.189
Cellular Component	GO:0016021	5	integral component of membrane	0.0641087	K7N7E5	Uncharacterized protein OS=Sus scrofa OX=9823 GN=FADS1	0.825	Down	0.015	FADS1	51.592	44.13	20.4	10	10	9	0.917	0.908	0.915	1.056	1.137	1.13
Cellular Component	GO:0016021	5	integral component of membrane	0.0641087	F1SEI8	Tetraspanin 13 OS=Sus scrofa OX=9823 GN=TSPAN13	0.729	Down	0.00652	TSPAN13	22.28	6.9451	17.6	4	4	3	0.886	0.843	0.815	1.269	1.17	1.049
Molecular Function	GO:0015077	8	monovalent inorganic cation transmembrane transporter activity	0.0115998	F1S0P0	Cytochrome c oxidase subunit 6C OS=Sus scrofa OX=9823 GN=COX6C	0.826	Down	0.0432	COX6C	8.602	6.7395	36	4	6	4	1.01	0.82	0.888	1.052	1.152	1.085
Molecular Function	GO:0015077	8	monovalent inorganic cation transmembrane transporter activity	0.0115998	Q1W0Y2	"Cytochrome c oxidase subunit 7C, mitochondrial OS=Sus scrofa OX=9823 GN=COX7C"	0.797	Down	0.0274	COX7C	7.3466	8.9207	28.6	2	8	2	0.836	0.857	0.903	1.159	1.141	0.956
Molecular Function	GO:0015078	9	hydrogen ion transmembrane transporter activity	0.00906181	F1S0P0	Cytochrome c oxidase subunit 6C OS=Sus scrofa OX=9823 GN=COX6C	0.826	Down	0.0432	COX6C	8.602	6.7395	36	4	6	4	1.01	0.82	0.888	1.052	1.152	1.085
Molecular Function	GO:0015078	9	hydrogen ion transmembrane transporter activity	0.00906181	Q1W0Y2	"Cytochrome c oxidase subunit 7C, mitochondrial OS=Sus scrofa OX=9823 GN=COX7C"	0.797	Down	0.0274	COX7C	7.3466	8.9207	28.6	2	8	2	0.836	0.857	0.903	1.159	1.141	0.956
Molecular Function	GO:0022891	4	substrate-specific transmembrane transporter activity	0.0497739	F1S0P0	Cytochrome c oxidase subunit 6C OS=Sus scrofa OX=9823 GN=COX6C	0.826	Down	0.0432	COX6C	8.602	6.7395	36	4	6	4	1.01	0.82	0.888	1.052	1.152	1.085
Molecular Function	GO:0022891	4	substrate-specific transmembrane transporter activity	0.0497739	Q1W0Y2	"Cytochrome c oxidase subunit 7C, mitochondrial OS=Sus scrofa OX=9823 GN=COX7C"	0.797	Down	0.0274	COX7C	7.3466	8.9207	28.6	2	8	2	0.836	0.857	0.903	1.159	1.141	0.956
Molecular Function	GO:0009055	2	electron carrier activity	0.0042807	F1S0P0	Cytochrome c oxidase subunit 6C OS=Sus scrofa OX=9823 GN=COX6C	0.826	Down	0.0432	COX6C	8.602	6.7395	36	4	6	4	1.01	0.82	0.888	1.052	1.152	1.085
Molecular Function	GO:0009055	2	electron carrier activity	0.0042807	Q1W0Y2	"Cytochrome c oxidase subunit 7C, mitochondrial OS=Sus scrofa OX=9823 GN=COX7C"	0.797	Down	0.0274	COX7C	7.3466	8.9207	28.6	2	8	2	0.836	0.857	0.903	1.159	1.141	0.956
Molecular Function	GO:0016746	4	transferase activity, transferring acyl groups	0.0149109	F1S0N2	ATP-citrate synthase OS=Sus scrofa OX=9823 GN=ACLY	0.646	Down	0.0296	ACLY	123.71	323.31	47.7	48	112	3	0.737	0.787	0.841	0.945	1.313	1.403
Molecular Function	GO:0016746	4	transferase activity, transferring acyl groups	0.0149109	F1RLR8	Gamma-glutamyltransferase 5 OS=Sus scrofa OX=9823 GN=GGT5	0.802	Down	0.0158	GGT5	61.242	41.078	10.2	6	6	6	0.971	0.903	0.811	1.076	1.136	1.134
Molecular Function	GO:0004129	10	cytochrome-c oxidase activity	0.000923544	F1S0P0	Cytochrome c oxidase subunit 6C OS=Sus scrofa OX=9823 GN=COX6C	0.826	Down	0.0432	COX6C	8.602	6.7395	36	4	6	4	1.01	0.82	0.888	1.052	1.152	1.085
Molecular Function	GO:0004129	10	cytochrome-c oxidase activity	0.000923544	Q1W0Y2	"Cytochrome c oxidase subunit 7C, mitochondrial OS=Sus scrofa OX=9823 GN=COX7C"	0.797	Down	0.0274	COX7C	7.3466	8.9207	28.6	2	8	2	0.836	0.857	0.903	1.159	1.141	0.956
Molecular Function	GO:0003824	2	catalytic activity	0.0120881	F1RJ25	Fructose-bisphosphate aldolase OS=Sus scrofa OX=9823 GN=ALDOC	0.757	Down	0.025	ALDOC	39.376	169.56	58.5	22	44	15	0.806	1.008	0.836	1.125	1.264	1.111
Molecular Function	GO:0003824	2	catalytic activity	0.0120881	F1RLR8	Gamma-glutamyltransferase 5 OS=Sus scrofa OX=9823 GN=GGT5	0.802	Down	0.0158	GGT5	61.242	41.078	10.2	6	6	6	0.971	0.903	0.811	1.076	1.136	1.134
Molecular Function	GO:0003824	2	catalytic activity	0.0120881	F1RQ02	tRNA phosphotransferase 1 OS=Sus scrofa OX=9823 GN=TRPT1	0.786	Down	0.00304	TRPT1	28.607	2.251	3.4	1	1	1	0.892	0.903	0.859	1.052	1.179	1.147
Molecular Function	GO:0003824	2	catalytic activity	0.0120881	F1SK19	Kinesin family member 7 OS=Sus scrofa OX=9823 GN=KIF7	0.811	Down	0.0357	KIF7	143.95	3.3455	2.9	4	4	3	0.79	0.984	0.922	1.066	1.147	1.112
Molecular Function	GO:0003824	2	catalytic activity	0.0120881	A0A287A1D6	Methyltransferase like 3 OS=Sus scrofa OX=9823 GN=METTL3	0.625	Down	0.0488	METTL3	61.767	6.1026	9	3	3	3	0.641	0.829	0.856	0.957	1.535	1.232
Molecular Function	GO:0003824	2	catalytic activity	0.0120881	P36968	Phospholipid hydroperoxide glutathione peroxidase OS=Sus scrofa OX=9823 GN=GPX4	0.76	Down	0.0039	GPX4	22.337	20.966	28.4	5	6	5	0.937	0.846	0.825	1.114	1.118	1.201
Molecular Function	GO:0003824	2	catalytic activity	0.0120881	F1S0N2	ATP-citrate synthase OS=Sus scrofa OX=9823 GN=ACLY	0.646	Down	0.0296	ACLY	123.71	323.31	47.7	48	112	3	0.737	0.787	0.841	0.945	1.313	1.403
Molecular Function	GO:0003824	2	catalytic activity	0.0120881	F1S0P0	Cytochrome c oxidase subunit 6C OS=Sus scrofa OX=9823 GN=COX6C	0.826	Down	0.0432	COX6C	8.602	6.7395	36	4	6	4	1.01	0.82	0.888	1.052	1.152	1.085
Molecular Function	GO:0003824	2	catalytic activity	0.0120881	K7N7E5	Uncharacterized protein OS=Sus scrofa OX=9823 GN=FADS1	0.825	Down	0.015	FADS1	51.592	44.13	20.4	10	10	9	0.917	0.908	0.915	1.056	1.137	1.13
Molecular Function	GO:0003824	2	catalytic activity	0.0120881	Q1W0Y2	"Cytochrome c oxidase subunit 7C, mitochondrial OS=Sus scrofa OX=9823 GN=COX7C"	0.797	Down	0.0274	COX7C	7.3466	8.9207	28.6	2	8	2	0.836	0.857	0.903	1.159	1.141	0.956
Molecular Function	GO:0003824	2	catalytic activity	0.0120881	I3LLX8	Sulfotransferase OS=Sus scrofa OX=9823 GN=SULT1A3	0.728	Down	0.0123	SULT1A3	34.256	11.866	17.3	6	7	6	0.809	0.831	0.877	1.022	1.295	1.141
Molecular Function	GO:0015075	5	ion transmembrane transporter activity	0.0441456	F1S0P0	Cytochrome c oxidase subunit 6C OS=Sus scrofa OX=9823 GN=COX6C	0.826	Down	0.0432	COX6C	8.602	6.7395	36	4	6	4	1.01	0.82	0.888	1.052	1.152	1.085
Molecular Function	GO:0015075	5	ion transmembrane transporter activity	0.0441456	Q1W0Y2	"Cytochrome c oxidase subunit 7C, mitochondrial OS=Sus scrofa OX=9823 GN=COX7C"	0.797	Down	0.0274	COX7C	7.3466	8.9207	28.6	2	8	2	0.836	0.857	0.903	1.159	1.141	0.956
Molecular Function	GO:0016676	5	oxidoreductase activity, acting on a heme group of donors, oxygen as acceptor	0.000923544	F1S0P0	Cytochrome c oxidase subunit 6C OS=Sus scrofa OX=9823 GN=COX6C	0.826	Down	0.0432	COX6C	8.602	6.7395	36	4	6	4	1.01	0.82	0.888	1.052	1.152	1.085
Molecular Function	GO:0016676	5	oxidoreductase activity, acting on a heme group of donors, oxygen as acceptor	0.000923544	Q1W0Y2	"Cytochrome c oxidase subunit 7C, mitochondrial OS=Sus scrofa OX=9823 GN=COX7C"	0.797	Down	0.0274	COX7C	7.3466	8.9207	28.6	2	8	2	0.836	0.857	0.903	1.159	1.141	0.956
Molecular Function	GO:0015002	4	heme-copper terminal oxidase activity	0.000923544	F1S0P0	Cytochrome c oxidase subunit 6C OS=Sus scrofa OX=9823 GN=COX6C	0.826	Down	0.0432	COX6C	8.602	6.7395	36	4	6	4	1.01	0.82	0.888	1.052	1.152	1.085
Molecular Function	GO:0015002	4	heme-copper terminal oxidase activity	0.000923544	Q1W0Y2	"Cytochrome c oxidase subunit 7C, mitochondrial OS=Sus scrofa OX=9823 GN=COX7C"	0.797	Down	0.0274	COX7C	7.3466	8.9207	28.6	2	8	2	0.836	0.857	0.903	1.159	1.141	0.956
Molecular Function	GO:0016491	3	oxidoreductase activity	0.0183323	P36968	Phospholipid hydroperoxide glutathione peroxidase OS=Sus scrofa OX=9823 GN=GPX4	0.76	Down	0.0039	GPX4	22.337	20.966	28.4	5	6	5	0.937	0.846	0.825	1.114	1.118	1.201
Molecular Function	GO:0016491	3	oxidoreductase activity	0.0183323	F1S0P0	Cytochrome c oxidase subunit 6C OS=Sus scrofa OX=9823 GN=COX6C	0.826	Down	0.0432	COX6C	8.602	6.7395	36	4	6	4	1.01	0.82	0.888	1.052	1.152	1.085
Molecular Function	GO:0016491	3	oxidoreductase activity	0.0183323	Q1W0Y2	"Cytochrome c oxidase subunit 7C, mitochondrial OS=Sus scrofa OX=9823 GN=COX7C"	0.797	Down	0.0274	COX7C	7.3466	8.9207	28.6	2	8	2	0.836	0.857	0.903	1.159	1.141	0.956
Molecular Function	GO:0016491	3	oxidoreductase activity	0.0183323	K7N7E5	Uncharacterized protein OS=Sus scrofa OX=9823 GN=FADS1	0.825	Down	0.015	FADS1	51.592	44.13	20.4	10	10	9	0.917	0.908	0.915	1.056	1.137	1.13
Molecular Function	GO:0022892	3	substrate-specific transporter activity	0.0765901	F1S0P0	Cytochrome c oxidase subunit 6C OS=Sus scrofa OX=9823 GN=COX6C	0.826	Down	0.0432	COX6C	8.602	6.7395	36	4	6	4	1.01	0.82	0.888	1.052	1.152	1.085
Molecular Function	GO:0022892	3	substrate-specific transporter activity	0.0765901	Q1W0Y2	"Cytochrome c oxidase subunit 7C, mitochondrial OS=Sus scrofa OX=9823 GN=COX7C"	0.797	Down	0.0274	COX7C	7.3466	8.9207	28.6	2	8	2	0.836	0.857	0.903	1.159	1.141	0.956
Molecular Function	GO:0016675	4	oxidoreductase activity, acting on a heme group of donors	0.000923544	F1S0P0	Cytochrome c oxidase subunit 6C OS=Sus scrofa OX=9823 GN=COX6C	0.826	Down	0.0432	COX6C	8.602	6.7395	36	4	6	4	1.01	0.82	0.888	1.052	1.152	1.085
Molecular Function	GO:0016675	4	oxidoreductase activity, acting on a heme group of donors	0.000923544	Q1W0Y2	"Cytochrome c oxidase subunit 7C, mitochondrial OS=Sus scrofa OX=9823 GN=COX7C"	0.797	Down	0.0274	COX7C	7.3466	8.9207	28.6	2	8	2	0.836	0.857	0.903	1.159	1.141	0.956
Molecular Function	GO:0022890	7	inorganic cation transmembrane transporter activity	0.0191364	F1S0P0	Cytochrome c oxidase subunit 6C OS=Sus scrofa OX=9823 GN=COX6C	0.826	Down	0.0432	COX6C	8.602	6.7395	36	4	6	4	1.01	0.82	0.888	1.052	1.152	1.085
Molecular Function	GO:0022890	7	inorganic cation transmembrane transporter activity	0.0191364	Q1W0Y2	"Cytochrome c oxidase subunit 7C, mitochondrial OS=Sus scrofa OX=9823 GN=COX7C"	0.797	Down	0.0274	COX7C	7.3466	8.9207	28.6	2	8	2	0.836	0.857	0.903	1.159	1.141	0.956
Molecular Function	GO:0016740	3	transferase activity	0.0379047	A0A287A1D6	Methyltransferase like 3 OS=Sus scrofa OX=9823 GN=METTL3	0.625	Down	0.0488	METTL3	61.767	6.1026	9	3	3	3	0.641	0.829	0.856	0.957	1.535	1.232
Molecular Function	GO:0016740	3	transferase activity	0.0379047	F1S0N2	ATP-citrate synthase OS=Sus scrofa OX=9823 GN=ACLY	0.646	Down	0.0296	ACLY	123.71	323.31	47.7	48	112	3	0.737	0.787	0.841	0.945	1.313	1.403
Molecular Function	GO:0016740	3	transferase activity	0.0379047	F1RLR8	Gamma-glutamyltransferase 5 OS=Sus scrofa OX=9823 GN=GGT5	0.802	Down	0.0158	GGT5	61.242	41.078	10.2	6	6	6	0.971	0.903	0.811	1.076	1.136	1.134
Molecular Function	GO:0016740	3	transferase activity	0.0379047	F1RQ02	tRNA phosphotransferase 1 OS=Sus scrofa OX=9823 GN=TRPT1	0.786	Down	0.00304	TRPT1	28.607	2.251	3.4	1	1	1	0.892	0.903	0.859	1.052	1.179	1.147
Molecular Function	GO:0016740	3	transferase activity	0.0379047	I3LLX8	Sulfotransferase OS=Sus scrofa OX=9823 GN=SULT1A3	0.728	Down	0.0123	SULT1A3	34.256	11.866	17.3	6	7	6	0.809	0.831	0.877	1.022	1.295	1.141
Molecular Function	GO:0005215	2	transporter activity	0.122312	F1S0P0	Cytochrome c oxidase subunit 6C OS=Sus scrofa OX=9823 GN=COX6C	0.826	Down	0.0432	COX6C	8.602	6.7395	36	4	6	4	1.01	0.82	0.888	1.052	1.152	1.085
Molecular Function	GO:0005215	2	transporter activity	0.122312	Q1W0Y2	"Cytochrome c oxidase subunit 7C, mitochondrial OS=Sus scrofa OX=9823 GN=COX7C"	0.797	Down	0.0274	COX7C	7.3466	8.9207	28.6	2	8	2	0.836	0.857	0.903	1.159	1.141	0.956
Molecular Function	GO:0008324	6	cation transmembrane transporter activity	0.0289074	F1S0P0	Cytochrome c oxidase subunit 6C OS=Sus scrofa OX=9823 GN=COX6C	0.826	Down	0.0432	COX6C	8.602	6.7395	36	4	6	4	1.01	0.82	0.888	1.052	1.152	1.085
Molecular Function	GO:0008324	6	cation transmembrane transporter activity	0.0289074	Q1W0Y2	"Cytochrome c oxidase subunit 7C, mitochondrial OS=Sus scrofa OX=9823 GN=COX7C"	0.797	Down	0.0274	COX7C	7.3466	8.9207	28.6	2	8	2	0.836	0.857	0.903	1.159	1.141	0.956
Molecular Function	GO:0022857	3	transmembrane transporter activity	0.0690428	F1S0P0	Cytochrome c oxidase subunit 6C OS=Sus scrofa OX=9823 GN=COX6C	0.826	Down	0.0432	COX6C	8.602	6.7395	36	4	6	4	1.01	0.82	0.888	1.052	1.152	1.085
Molecular Function	GO:0022857	3	transmembrane transporter activity	0.0690428	Q1W0Y2	"Cytochrome c oxidase subunit 7C, mitochondrial OS=Sus scrofa OX=9823 GN=COX7C"	0.797	Down	0.0274	COX7C	7.3466	8.9207	28.6	2	8	2	0.836	0.857	0.903	1.159	1.141	0.956
Biological Process	GO:0006790	4	sulfur compound metabolic process	0.00778533	F1S0N2	ATP-citrate synthase OS=Sus scrofa OX=9823 GN=ACLY	0.646	Down	0.0296	ACLY	123.71	323.31	47.7	48	112	3	0.737	0.787	0.841	0.945	1.313	1.403
Biological Process	GO:0006790	4	sulfur compound metabolic process	0.00778533	F1RLR8	Gamma-glutamyltransferase 5 OS=Sus scrofa OX=9823 GN=GGT5	0.802	Down	0.0158	GGT5	61.242	41.078	10.2	6	6	6	0.971	0.903	0.811	1.076	1.136	1.134
Biological Process	GO:0044281	4	small molecule metabolic process	0.296055	F1RJ25	Fructose-bisphosphate aldolase OS=Sus scrofa OX=9823 GN=ALDOC	0.757	Down	0.025	ALDOC	39.376	169.56	58.5	22	44	15	0.806	1.008	0.836	1.125	1.264	1.111
Biological Process	GO:0044281	4	small molecule metabolic process	0.296055	F1S0N2	ATP-citrate synthase OS=Sus scrofa OX=9823 GN=ACLY	0.646	Down	0.0296	ACLY	123.71	323.31	47.7	48	112	3	0.737	0.787	0.841	0.945	1.313	1.403
Biological Process	GO:0044763	3	single-organism cellular process	0.315847	F1RJ25	Fructose-bisphosphate aldolase OS=Sus scrofa OX=9823 GN=ALDOC	0.757	Down	0.025	ALDOC	39.376	169.56	58.5	22	44	15	0.806	1.008	0.836	1.125	1.264	1.111
Biological Process	GO:0044763	3	single-organism cellular process	0.315847	F1SK19	Kinesin family member 7 OS=Sus scrofa OX=9823 GN=KIF7	0.811	Down	0.0357	KIF7	143.95	3.3455	2.9	4	4	3	0.79	0.984	0.922	1.066	1.147	1.112
Biological Process	GO:0044763	3	single-organism cellular process	0.315847	F1S0N2	ATP-citrate synthase OS=Sus scrofa OX=9823 GN=ACLY	0.646	Down	0.0296	ACLY	123.71	323.31	47.7	48	112	3	0.737	0.787	0.841	0.945	1.313	1.403
Biological Process	GO:1901360	4	organic cyclic compound metabolic process	0.234876	F1RJ25	Fructose-bisphosphate aldolase OS=Sus scrofa OX=9823 GN=ALDOC	0.757	Down	0.025	ALDOC	39.376	169.56	58.5	22	44	15	0.806	1.008	0.836	1.125	1.264	1.111
Biological Process	GO:1901360	4	organic cyclic compound metabolic process	0.234876	A0A287A1D6	Methyltransferase like 3 OS=Sus scrofa OX=9823 GN=METTL3	0.625	Down	0.0488	METTL3	61.767	6.1026	9	3	3	3	0.641	0.829	0.856	0.957	1.535	1.232
Biological Process	GO:1901360	4	organic cyclic compound metabolic process	0.234876	F1RQ02	tRNA phosphotransferase 1 OS=Sus scrofa OX=9823 GN=TRPT1	0.786	Down	0.00304	TRPT1	28.607	2.251	3.4	1	1	1	0.892	0.903	0.859	1.052	1.179	1.147
Biological Process	GO:0006732	5	coenzyme metabolic process	0.0204073	F1RJ25	Fructose-bisphosphate aldolase OS=Sus scrofa OX=9823 GN=ALDOC	0.757	Down	0.025	ALDOC	39.376	169.56	58.5	22	44	15	0.806	1.008	0.836	1.125	1.264	1.111
Biological Process	GO:0006732	5	coenzyme metabolic process	0.0204073	F1S0N2	ATP-citrate synthase OS=Sus scrofa OX=9823 GN=ACLY	0.646	Down	0.0296	ACLY	123.71	323.31	47.7	48	112	3	0.737	0.787	0.841	0.945	1.313	1.403
Biological Process	GO:0051186	4	cofactor metabolic process	0.0320824	F1RJ25	Fructose-bisphosphate aldolase OS=Sus scrofa OX=9823 GN=ALDOC	0.757	Down	0.025	ALDOC	39.376	169.56	58.5	22	44	15	0.806	1.008	0.836	1.125	1.264	1.111
Biological Process	GO:0051186	4	cofactor metabolic process	0.0320824	F1S0N2	ATP-citrate synthase OS=Sus scrofa OX=9823 GN=ACLY	0.646	Down	0.0296	ACLY	123.71	323.31	47.7	48	112	3	0.737	0.787	0.841	0.945	1.313	1.403
Biological Process	GO:0016070	7	RNA metabolic process	0.190258	A0A287A1D6	Methyltransferase like 3 OS=Sus scrofa OX=9823 GN=METTL3	0.625	Down	0.0488	METTL3	61.767	6.1026	9	3	3	3	0.641	0.829	0.856	0.957	1.535	1.232
Biological Process	GO:0016070	7	RNA metabolic process	0.190258	F1RQ02	tRNA phosphotransferase 1 OS=Sus scrofa OX=9823 GN=TRPT1	0.786	Down	0.00304	TRPT1	28.607	2.251	3.4	1	1	1	0.892	0.903	0.859	1.052	1.179	1.147
Biological Process	GO:0090304	6	nucleic acid metabolic process	0.285296	A0A287A1D6	Methyltransferase like 3 OS=Sus scrofa OX=9823 GN=METTL3	0.625	Down	0.0488	METTL3	61.767	6.1026	9	3	3	3	0.641	0.829	0.856	0.957	1.535	1.232
Biological Process	GO:0090304	6	nucleic acid metabolic process	0.285296	F1RQ02	tRNA phosphotransferase 1 OS=Sus scrofa OX=9823 GN=TRPT1	0.786	Down	0.00304	TRPT1	28.607	2.251	3.4	1	1	1	0.892	0.903	0.859	1.052	1.179	1.147
Biological Process	GO:0044710	3	single-organism metabolic process	0.137478	F1RJ25	Fructose-bisphosphate aldolase OS=Sus scrofa OX=9823 GN=ALDOC	0.757	Down	0.025	ALDOC	39.376	169.56	58.5	22	44	15	0.806	1.008	0.836	1.125	1.264	1.111
Biological Process	GO:0044710	3	single-organism metabolic process	0.137478	P36968	Phospholipid hydroperoxide glutathione peroxidase OS=Sus scrofa OX=9823 GN=GPX4	0.76	Down	0.0039	GPX4	22.337	20.966	28.4	5	6	5	0.937	0.846	0.825	1.114	1.118	1.201
Biological Process	GO:0044710	3	single-organism metabolic process	0.137478	F1S0N2	ATP-citrate synthase OS=Sus scrofa OX=9823 GN=ACLY	0.646	Down	0.0296	ACLY	123.71	323.31	47.7	48	112	3	0.737	0.787	0.841	0.945	1.313	1.403
Biological Process	GO:0044710	3	single-organism metabolic process	0.137478	K7N7E5	Uncharacterized protein OS=Sus scrofa OX=9823 GN=FADS1	0.825	Down	0.015	FADS1	51.592	44.13	20.4	10	10	9	0.917	0.908	0.915	1.056	1.137	1.13
Biological Process	GO:0006082	5	organic acid metabolic process	0.11506	F1RJ25	Fructose-bisphosphate aldolase OS=Sus scrofa OX=9823 GN=ALDOC	0.757	Down	0.025	ALDOC	39.376	169.56	58.5	22	44	15	0.806	1.008	0.836	1.125	1.264	1.111
Biological Process	GO:0006082	5	organic acid metabolic process	0.11506	F1S0N2	ATP-citrate synthase OS=Sus scrofa OX=9823 GN=ACLY	0.646	Down	0.0296	ACLY	123.71	323.31	47.7	48	112	3	0.737	0.787	0.841	0.945	1.313	1.403
Biological Process	GO:0043436	6	oxoacid metabolic process	0.11506	F1RJ25	Fructose-bisphosphate aldolase OS=Sus scrofa OX=9823 GN=ALDOC	0.757	Down	0.025	ALDOC	39.376	169.56	58.5	22	44	15	0.806	1.008	0.836	1.125	1.264	1.111
Biological Process	GO:0043436	6	oxoacid metabolic process	0.11506	F1S0N2	ATP-citrate synthase OS=Sus scrofa OX=9823 GN=ACLY	0.646	Down	0.0296	ACLY	123.71	323.31	47.7	48	112	3	0.737	0.787	0.841	0.945	1.313	1.403
Biological Process	GO:0006725	4	cellular aromatic compound metabolic process	0.220368	F1RJ25	Fructose-bisphosphate aldolase OS=Sus scrofa OX=9823 GN=ALDOC	0.757	Down	0.025	ALDOC	39.376	169.56	58.5	22	44	15	0.806	1.008	0.836	1.125	1.264	1.111
Biological Process	GO:0006725	4	cellular aromatic compound metabolic process	0.220368	A0A287A1D6	Methyltransferase like 3 OS=Sus scrofa OX=9823 GN=METTL3	0.625	Down	0.0488	METTL3	61.767	6.1026	9	3	3	3	0.641	0.829	0.856	0.957	1.535	1.232
Biological Process	GO:0006725	4	cellular aromatic compound metabolic process	0.220368	F1RQ02	tRNA phosphotransferase 1 OS=Sus scrofa OX=9823 GN=TRPT1	0.786	Down	0.00304	TRPT1	28.607	2.251	3.4	1	1	1	0.892	0.903	0.859	1.052	1.179	1.147
Biological Process	GO:0046483	4	heterocycle metabolic process	0.223248	F1RJ25	Fructose-bisphosphate aldolase OS=Sus scrofa OX=9823 GN=ALDOC	0.757	Down	0.025	ALDOC	39.376	169.56	58.5	22	44	15	0.806	1.008	0.836	1.125	1.264	1.111
Biological Process	GO:0046483	4	heterocycle metabolic process	0.223248	A0A287A1D6	Methyltransferase like 3 OS=Sus scrofa OX=9823 GN=METTL3	0.625	Down	0.0488	METTL3	61.767	6.1026	9	3	3	3	0.641	0.829	0.856	0.957	1.535	1.232
Biological Process	GO:0046483	4	heterocycle metabolic process	0.223248	F1RQ02	tRNA phosphotransferase 1 OS=Sus scrofa OX=9823 GN=TRPT1	0.786	Down	0.00304	TRPT1	28.607	2.251	3.4	1	1	1	0.892	0.903	0.859	1.052	1.179	1.147
Biological Process	GO:0006139	5	nucleobase-containing compound metabolic process	0.191294	F1RJ25	Fructose-bisphosphate aldolase OS=Sus scrofa OX=9823 GN=ALDOC	0.757	Down	0.025	ALDOC	39.376	169.56	58.5	22	44	15	0.806	1.008	0.836	1.125	1.264	1.111
Biological Process	GO:0006139	5	nucleobase-containing compound metabolic process	0.191294	A0A287A1D6	Methyltransferase like 3 OS=Sus scrofa OX=9823 GN=METTL3	0.625	Down	0.0488	METTL3	61.767	6.1026	9	3	3	3	0.641	0.829	0.856	0.957	1.535	1.232
Biological Process	GO:0006139	5	nucleobase-containing compound metabolic process	0.191294	F1RQ02	tRNA phosphotransferase 1 OS=Sus scrofa OX=9823 GN=TRPT1	0.786	Down	0.00304	TRPT1	28.607	2.251	3.4	1	1	1	0.892	0.903	0.859	1.052	1.179	1.147
Biological Process	GO:0034641	4	cellular nitrogen compound metabolic process	0.154862	F1RJ25	Fructose-bisphosphate aldolase OS=Sus scrofa OX=9823 GN=ALDOC	0.757	Down	0.025	ALDOC	39.376	169.56	58.5	22	44	15	0.806	1.008	0.836	1.125	1.264	1.111
Biological Process	GO:0034641	4	cellular nitrogen compound metabolic process	0.154862	A0A287A1D6	Methyltransferase like 3 OS=Sus scrofa OX=9823 GN=METTL3	0.625	Down	0.0488	METTL3	61.767	6.1026	9	3	3	3	0.641	0.829	0.856	0.957	1.535	1.232
Biological Process	GO:0034641	4	cellular nitrogen compound metabolic process	0.154862	F1RLR8	Gamma-glutamyltransferase 5 OS=Sus scrofa OX=9823 GN=GGT5	0.802	Down	0.0158	GGT5	61.242	41.078	10.2	6	6	6	0.971	0.903	0.811	1.076	1.136	1.134
Biological Process	GO:0034641	4	cellular nitrogen compound metabolic process	0.154862	F1RQ02	tRNA phosphotransferase 1 OS=Sus scrofa OX=9823 GN=TRPT1	0.786	Down	0.00304	TRPT1	28.607	2.251	3.4	1	1	1	0.892	0.903	0.859	1.052	1.179	1.147
Biological Process	GO:0006807	3	nitrogen compound metabolic process	0.201697	F1RJ25	Fructose-bisphosphate aldolase OS=Sus scrofa OX=9823 GN=ALDOC	0.757	Down	0.025	ALDOC	39.376	169.56	58.5	22	44	15	0.806	1.008	0.836	1.125	1.264	1.111
Biological Process	GO:0006807	3	nitrogen compound metabolic process	0.201697	A0A287A1D6	Methyltransferase like 3 OS=Sus scrofa OX=9823 GN=METTL3	0.625	Down	0.0488	METTL3	61.767	6.1026	9	3	3	3	0.641	0.829	0.856	0.957	1.535	1.232
Biological Process	GO:0006807	3	nitrogen compound metabolic process	0.201697	F1RLR8	Gamma-glutamyltransferase 5 OS=Sus scrofa OX=9823 GN=GGT5	0.802	Down	0.0158	GGT5	61.242	41.078	10.2	6	6	6	0.971	0.903	0.811	1.076	1.136	1.134
Biological Process	GO:0006807	3	nitrogen compound metabolic process	0.201697	F1RQ02	tRNA phosphotransferase 1 OS=Sus scrofa OX=9823 GN=TRPT1	0.786	Down	0.00304	TRPT1	28.607	2.251	3.4	1	1	1	0.892	0.903	0.859	1.052	1.179	1.147
Biological Process	GO:0019752	7	carboxylic acid metabolic process	0.111686	F1RJ25	Fructose-bisphosphate aldolase OS=Sus scrofa OX=9823 GN=ALDOC	0.757	Down	0.025	ALDOC	39.376	169.56	58.5	22	44	15	0.806	1.008	0.836	1.125	1.264	1.111
Biological Process	GO:0019752	7	carboxylic acid metabolic process	0.111686	F1S0N2	ATP-citrate synthase OS=Sus scrofa OX=9823 GN=ACLY	0.646	Down	0.0296	ACLY	123.71	323.31	47.7	48	112	3	0.737	0.787	0.841	0.945	1.313	1.403
