# Supplementary material for: Interpretation of Fiber Supplementation on Offspring Testicular Development in a Pregnant Sow Model from a Proteomics Perspective
Source: Int J Mol Sci. 2019 Sep 13;20(18):4549. doi: 10.3390/ijms20184549 (PMC6770271; doi:10.3390/ijms20184549)
Supplement: Supplementary file 1 [file ijms-20-04549-s001.zip › Table S3. KEGG_pathway_enrichment.xlsx]

## Sheet: all
KEGG pathway	Mapping	Background	All Mapping	All Background	Fold enrichment	Fisher's exact test p value	-log10(p value)	Related proteins
ssc04640 Hematopoietic cell lineage	3	25	24	3061	15.3	0.000870231	3.06	A2SW51 O62680 A0A287B315
ssc04614 Renin-angiotensin system	2	13	24	3061	19.62	0.00436044	2.36	F1RRW5 A0A287B315
ssc00500 Starch and sucrose metabolism	2	18	24	3061	14.17	0.00835104	2.08	A0A286ZUF1 F1RQQ8
ssc04924 Renin secretion	2	25	24	3061	10.2	0.0158366	1.8	F1RRW5 I3L9I5
ssc04260 Cardiac muscle contraction	2	35	24	3061	7.29	0.0299502	1.52	F1S0P0 Q1W0Y2
ssc01212 Fatty acid metabolism	2	39	24	3061	6.54	0.0365983	1.44	I3LP02 K7N7E5
ssc00480 Glutathione metabolism	2	41	24	3061	6.22	0.0401182	1.4	P36968 F1RLR8

## Sheet: all Pathway2Protein
KEGG pathway	Fisher's exact test p value	Protein accession	Protein description	High/Low Ratio	Regulated Type	High/Low P value	Gene name	MW [kDa]	Score	Coverage [%]	Peptides	PSMs	Unique peptides	High_1	High_2	High_3	Low_1	Low_2	Low_3
ssc04640 Hematopoietic cell lineage	0.000870231	A2SW51	Monocyte differentiation antigen CD14 OS=Sus scrofa OX=9823 GN=CD14	0.811	Down	0.0329	CD14	39.77	10.977	14.7	4	4	4	0.789	0.983	0.921	1.13	1.078	1.112
ssc04640 Hematopoietic cell lineage	0.000870231	O62680	CD59 glycoprotein OS=Sus scrofa OX=9823 GN=CD59	1.211	Up	0.00628	CD59	13.79	17.538	14.6	2	3	2	1.171	1.106	1.075	0.941	0.952	0.875
ssc04640 Hematopoietic cell lineage	0.000870231	A0A287B315	Neprilysin OS=Sus scrofa OX=9823 GN=MME	1.222	Up	0.0132	MME	74.161	13.61	8	5	6	5	1.17	1.036	1.152	0.878	0.964	0.905
ssc00500 Starch and sucrose metabolism	0.00835104	A0A286ZUF1	Ectonucleotide pyrophosphatase/phosphodiesterase 1 OS=Sus scrofa OX=9823 GN=ENPP1	1.321	Up	0.00702	ENPP1	93.543	12.702	7.3	6	6	6	1.034	1.212	1.208	0.848	0.884	0.883
ssc00500 Starch and sucrose metabolism	0.00835104	F1RQQ8	"Alpha-1,4 glucan phosphorylase OS=Sus scrofa OX=9823 GN=PYGM"	1.247	Up	0.0234	PYGM	97.269	36.444	18.6	15	16	9	1.034	1.047	1.22	0.937	0.857	0.854
ssc00230 Purine metabolism	0.180952	I3L9I5	Guanylate cyclase 1 soluble subunit alpha 2 OS=Sus scrofa OX=9823 GN=GUCY1A2	1.23	Up	0.0276	GUCY1A2	82.092	21.7	13.7	9	10	9	1.036	1.121	1.185	0.987	0.89	0.839
ssc00230 Purine metabolism	0.180952	A0A286ZUF1	Ectonucleotide pyrophosphatase/phosphodiesterase 1 OS=Sus scrofa OX=9823 GN=ENPP1	1.321	Up	0.00702	ENPP1	93.543	12.702	7.3	6	6	6	1.034	1.212	1.208	0.848	0.884	0.883
ssc04260 Cardiac muscle contraction	0.0299502	F1S0P0	Cytochrome c oxidase subunit 6C OS=Sus scrofa OX=9823 GN=COX6C	0.826	Down	0.0432	COX6C	8.602	6.7395	36	4	6	4	1.01	0.82	0.888	1.052	1.152	1.085
ssc04260 Cardiac muscle contraction	0.0299502	Q1W0Y2	"Cytochrome c oxidase subunit 7C, mitochondrial OS=Sus scrofa OX=9823 GN=COX7C"	0.797	Down	0.0274	COX7C	7.3466	8.9207	28.6	2	8	2	0.836	0.857	0.903	1.159	1.141	0.956
ssc05012 Parkinson disease	0.192368	F1S0P0	Cytochrome c oxidase subunit 6C OS=Sus scrofa OX=9823 GN=COX6C	0.826	Down	0.0432	COX6C	8.602	6.7395	36	4	6	4	1.01	0.82	0.888	1.052	1.152	1.085
ssc05012 Parkinson disease	0.192368	Q1W0Y2	"Cytochrome c oxidase subunit 7C, mitochondrial OS=Sus scrofa OX=9823 GN=COX7C"	0.797	Down	0.0274	COX7C	7.3466	8.9207	28.6	2	8	2	0.836	0.857	0.903	1.159	1.141	0.956
ssc04714 Thermogenesis	0.315744	F1S0P0	Cytochrome c oxidase subunit 6C OS=Sus scrofa OX=9823 GN=COX6C	0.826	Down	0.0432	COX6C	8.602	6.7395	36	4	6	4	1.01	0.82	0.888	1.052	1.152	1.085
ssc04714 Thermogenesis	0.315744	Q1W0Y2	"Cytochrome c oxidase subunit 7C, mitochondrial OS=Sus scrofa OX=9823 GN=COX7C"	0.797	Down	0.0274	COX7C	7.3466	8.9207	28.6	2	8	2	0.836	0.857	0.903	1.159	1.141	0.956
ssc04614 Renin-angiotensin system	0.00436044	F1RRW5	Angiotensin-converting enzyme OS=Sus scrofa OX=9823 GN=ACE	1.273	Up	0.0286	ACE	150.31	106.58	13.1	16	20	16	1.153	1.102	1.113	0.988	0.888	0.77
ssc04614 Renin-angiotensin system	0.00436044	A0A287B315	Neprilysin OS=Sus scrofa OX=9823 GN=MME	1.222	Up	0.0132	MME	74.161	13.61	8	5	6	5	1.17	1.036	1.152	0.878	0.964	0.905
ssc00480 Glutathione metabolism	0.0401182	P36968	Phospholipid hydroperoxide glutathione peroxidase OS=Sus scrofa OX=9823 GN=GPX4	0.76	Down	0.0039	GPX4	22.337	20.966	28.4	5	6	5	0.937	0.846	0.825	1.114	1.118	1.201
ssc00480 Glutathione metabolism	0.0401182	F1RLR8	Gamma-glutamyltransferase 5 OS=Sus scrofa OX=9823 GN=GGT5	0.802	Down	0.0158	GGT5	61.242	41.078	10.2	6	6	6	0.971	0.903	0.811	1.076	1.136	1.134
ssc00190 Oxidative phosphorylation	0.180952	F1S0P0	Cytochrome c oxidase subunit 6C OS=Sus scrofa OX=9823 GN=COX6C	0.826	Down	0.0432	COX6C	8.602	6.7395	36	4	6	4	1.01	0.82	0.888	1.052	1.152	1.085
ssc00190 Oxidative phosphorylation	0.180952	Q1W0Y2	"Cytochrome c oxidase subunit 7C, mitochondrial OS=Sus scrofa OX=9823 GN=COX7C"	0.797	Down	0.0274	COX7C	7.3466	8.9207	28.6	2	8	2	0.836	0.857	0.903	1.159	1.141	0.956
ssc04924 Renin secretion	0.0158366	F1RRW5	Angiotensin-converting enzyme OS=Sus scrofa OX=9823 GN=ACE	1.273	Up	0.0286	ACE	150.31	106.58	13.1	16	20	16	1.153	1.102	1.113	0.988	0.888	0.77
ssc04924 Renin secretion	0.0158366	I3L9I5	Guanylate cyclase 1 soluble subunit alpha 2 OS=Sus scrofa OX=9823 GN=GUCY1A2	1.23	Up	0.0276	GUCY1A2	82.092	21.7	13.7	9	10	9	1.036	1.121	1.185	0.987	0.89	0.839
ssc01212 Fatty acid metabolism	0.0365983	I3LP02	Acetyl-CoA acetyltransferase 1 OS=Sus scrofa OX=9823 GN=ACAT1	1.226	Up	0.01	ACAT1	45.329	86.291	34.3	13	29	13	1.18	1.09	1.049	0.892	0.95	0.866
ssc01212 Fatty acid metabolism	0.0365983	K7N7E5	Uncharacterized protein OS=Sus scrofa OX=9823 GN=FADS1	0.825	Down	0.015	FADS1	51.592	44.13	20.4	10	10	9	0.917	0.908	0.915	1.056	1.137	1.13
ssc04932 Non-alcoholic fatty liver disease (NAFLD)	0.166857	F1S0P0	Cytochrome c oxidase subunit 6C OS=Sus scrofa OX=9823 GN=COX6C	0.826	Down	0.0432	COX6C	8.602	6.7395	36	4	6	4	1.01	0.82	0.888	1.052	1.152	1.085
ssc04932 Non-alcoholic fatty liver disease (NAFLD)	0.166857	Q1W0Y2	"Cytochrome c oxidase subunit 7C, mitochondrial OS=Sus scrofa OX=9823 GN=COX7C"	0.797	Down	0.0274	COX7C	7.3466	8.9207	28.6	2	8	2	0.836	0.857	0.903	1.159	1.141	0.956
ssc04611 Platelet activation	0.10808	I3L9I5	Guanylate cyclase 1 soluble subunit alpha 2 OS=Sus scrofa OX=9823 GN=GUCY1A2	1.23	Up	0.0276	GUCY1A2	82.092	21.7	13.7	9	10	9	1.036	1.121	1.185	0.987	0.89	0.839
ssc04611 Platelet activation	0.10808	K7GNN0	von Willebrand factor OS=Sus scrofa OX=9823 GN=VWF	1.449	Up	0.0496	VWF	307.94	246.96	21.1	55	75	55	1.065	1.197	1.302	0.86	0.964	0.635
ssc01100 Metabolic pathways	0.100237	F1RJ25	Fructose-bisphosphate aldolase OS=Sus scrofa OX=9823 GN=ALDOC	0.757	Down	0.025	ALDOC	39.376	169.56	58.5	22	44	15	0.806	1.008	0.836	1.125	1.264	1.111
ssc01100 Metabolic pathways	0.100237	F1RLR8	Gamma-glutamyltransferase 5 OS=Sus scrofa OX=9823 GN=GGT5	0.802	Down	0.0158	GGT5	61.242	41.078	10.2	6	6	6	0.971	0.903	0.811	1.076	1.136	1.134
ssc01100 Metabolic pathways	0.100237	A0A286ZUF1	Ectonucleotide pyrophosphatase/phosphodiesterase 1 OS=Sus scrofa OX=9823 GN=ENPP1	1.321	Up	0.00702	ENPP1	93.543	12.702	7.3	6	6	6	1.034	1.212	1.208	0.848	0.884	0.883
ssc01100 Metabolic pathways	0.100237	F1RQQ8	"Alpha-1,4 glucan phosphorylase OS=Sus scrofa OX=9823 GN=PYGM"	1.247	Up	0.0234	PYGM	97.269	36.444	18.6	15	16	9	1.034	1.047	1.22	0.937	0.857	0.854
ssc01100 Metabolic pathways	0.100237	I3LRS5	Aldehyde dehydrogenase 1 family member A1 OS=Sus scrofa OX=9823 GN=ALDH1A1	1.493	Up	0.00682	ALDH1A1	54.841	43.188	19.2	9	12	7	1.109	1.278	1.209	0.734	0.762	0.912
ssc01100 Metabolic pathways	0.100237	I3LP02	Acetyl-CoA acetyltransferase 1 OS=Sus scrofa OX=9823 GN=ACAT1	1.226	Up	0.01	ACAT1	45.329	86.291	34.3	13	29	13	1.18	1.09	1.049	0.892	0.95	0.866
ssc01100 Metabolic pathways	0.100237	F1S0N2	ATP-citrate synthase OS=Sus scrofa OX=9823 GN=ACLY	0.646	Down	0.0296	ACLY	123.71	323.31	47.7	48	112	3	0.737	0.787	0.841	0.945	1.313	1.403
ssc01100 Metabolic pathways	0.100237	F1S0P0	Cytochrome c oxidase subunit 6C OS=Sus scrofa OX=9823 GN=COX6C	0.826	Down	0.0432	COX6C	8.602	6.7395	36	4	6	4	1.01	0.82	0.888	1.052	1.152	1.085
ssc01100 Metabolic pathways	0.100237	Q1W0Y2	"Cytochrome c oxidase subunit 7C, mitochondrial OS=Sus scrofa OX=9823 GN=COX7C"	0.797	Down	0.0274	COX7C	7.3466	8.9207	28.6	2	8	2	0.836	0.857	0.903	1.159	1.141	0.956
ssc04610 Complement and coagulation cascades	0.0637026	O62680	CD59 glycoprotein OS=Sus scrofa OX=9823 GN=CD59	1.211	Up	0.00628	CD59	13.79	17.538	14.6	2	3	2	1.171	1.106	1.075	0.941	0.952	0.875
ssc04610 Complement and coagulation cascades	0.0637026	K7GNN0	von Willebrand factor OS=Sus scrofa OX=9823 GN=VWF	1.449	Up	0.0496	VWF	307.94	246.96	21.1	55	75	55	1.065	1.197	1.302	0.86	0.964	0.635
ssc05010 Alzheimer disease	0.0588995	F1S0P0	Cytochrome c oxidase subunit 6C OS=Sus scrofa OX=9823 GN=COX6C	0.826	Down	0.0432	COX6C	8.602	6.7395	36	4	6	4	1.01	0.82	0.888	1.052	1.152	1.085
ssc05010 Alzheimer disease	0.0588995	Q1W0Y2	"Cytochrome c oxidase subunit 7C, mitochondrial OS=Sus scrofa OX=9823 GN=COX7C"	0.797	Down	0.0274	COX7C	7.3466	8.9207	28.6	2	8	2	0.836	0.857	0.903	1.159	1.141	0.956
ssc05010 Alzheimer disease	0.0588995	A0A287B315	Neprilysin OS=Sus scrofa OX=9823 GN=MME	1.222	Up	0.0132	MME	74.161	13.61	8	5	6	5	1.17	1.036	1.152	0.878	0.964	0.905
ssc04217 Necroptosis	0.120871	F1RQQ8	"Alpha-1,4 glucan phosphorylase OS=Sus scrofa OX=9823 GN=PYGM"	1.247	Up	0.0234	PYGM	97.269	36.444	18.6	15	16	9	1.034	1.047	1.22	0.937	0.857	0.854
ssc04217 Necroptosis	0.120871	A0A287BLE1	Sequestosome 1 OS=Sus scrofa OX=9823 GN=SQSTM1	1.216	Up	0.0184	SQSTM1	45.122	23.678	6.3	2	5	2	1.104	1.19	1.05	0.882	0.885	0.983
ssc05016 Huntington disease	0.253657	F1S0P0	Cytochrome c oxidase subunit 6C OS=Sus scrofa OX=9823 GN=COX6C	0.826	Down	0.0432	COX6C	8.602	6.7395	36	4	6	4	1.01	0.82	0.888	1.052	1.152	1.085
ssc05016 Huntington disease	0.253657	Q1W0Y2	"Cytochrome c oxidase subunit 7C, mitochondrial OS=Sus scrofa OX=9823 GN=COX7C"	0.797	Down	0.0274	COX7C	7.3466	8.9207	28.6	2	8	2	0.836	0.857	0.903	1.159	1.141	0.956
ssc01200 Carbon metabolism	0.17247	F1RJ25	Fructose-bisphosphate aldolase OS=Sus scrofa OX=9823 GN=ALDOC	0.757	Down	0.025	ALDOC	39.376	169.56	58.5	22	44	15	0.806	1.008	0.836	1.125	1.264	1.111
ssc01200 Carbon metabolism	0.17247	I3LP02	Acetyl-CoA acetyltransferase 1 OS=Sus scrofa OX=9823 GN=ACAT1	1.226	Up	0.01	ACAT1	45.329	86.291	34.3	13	29	13	1.18	1.09	1.049	0.892	0.95	0.866
